# Supplementary material for: An interprofessional model to improve LGBTQ+ specific cultural competence in dental and pharmacy students
Source: PLoS One. 2025 Jan 9;20(1):e0313492. doi: 10.1371/journal.pone.0313492 (PMC11717247; doi:10.1371/journal.pone.0313492)
Supplement: S1 Data — (XLSX) [file pone.0313492.s002.xlsx]

## Sheet: Sheet0
StartDate	EndDate	Status	Progress	Duration (in seconds)	Finished	RecordedDate	ResponseId	RecipientLastName	RecipientFirstName	RecipientEmail	ExternalReference	DistributionChannel	UserLanguage	Q1	Q2	Q2_3_TEXT	Q3	Q4	Q4_8_TEXT	Q5	Q5_4_TEXT	Q6	Q6_8_TEXT	Q7	Q8	Q8_6_TEXT	Q9	Q9_3_TEXT	Q10_1	Q10_2	Q10_3	Q10_4	Q10_5	Q10_6	Q11	Q12	Q12_6_TEXT	Q13_1	Q13_2	Q13_3	Q13_4	Q13_5	Q13_6	Q13_7	Q13_8	Q13_9	Q13_10	Q13_11	Q14_1
Start Date	End Date	Response Type	Progress	Duration (in seconds)	Finished	Recorded Date	Response ID	Recipient Last Name	Recipient First Name	Recipient Email	External Data Reference	Distribution Channel	User Language	Please create a unique and enter in the box below, 6-digit identifier using the following information: First two digits: day of the month on which you were born Second two digits: first two letters of the high school you attended Third two digits: your height in inches For example, for Purdue Pete who was born on May 6, 1869, attended Jefferson High School, and is 6" tall, his unique 6-digit iden…	Which program are you currently enrolled in? - Selected Choice	Which program are you currently enrolled in? - Other (please specify) - Text	What is your age (in years)?	What is your sexual orientation? - Selected Choice	What is your sexual orientation? - Other (please specify) - Text	Please indicate the pronouns you use socially. (Select all that apply) - Selected Choice	Please indicate the pronouns you use socially. (Select all that apply) - Other (please specify) - Text	What is your current gender identity? (Please select one) - Selected Choice	What is your current gender identity? (Please select one) - Additional gender category, please specify - Text	What sex were you assigned at birth on your original birth certificate? (Please check one)	What race best describes you? (Select all that apply) - Selected Choice	What race best describes you? (Select all that apply) - Other (Please specify) - Text	What is the best description of your ethnicity? - Selected Choice	What is the best description of your ethnicity? - Other (Please specify) - Text	Indicate your level of agreement or provide information regarding the following statements related to LGBTQIA+ inclusivity and education at your educational institution. - The school has any process/mechanism to address gender discrimination in-house and to help patients address gender discrimination experienced in general	Indicate your level of agreement or provide information regarding the following statements related to LGBTQIA+ inclusivity and education at your educational institution. - LGBTQIA+ community is represented well at each table and a part of all conversations in my institution	Indicate your level of agreement or provide information regarding the following statements related to LGBTQIA+ inclusivity and education at your educational institution. - My institution has an explicit mission (with objectives) on serving gender minority people	Indicate your level of agreement or provide information regarding the following statements related to LGBTQIA+ inclusivity and education at your educational institution. - My school has physical spaces and information/materials affirming to LGBTQIA+ people	Indicate your level of agreement or provide information regarding the following statements related to LGBTQIA+ inclusivity and education at your educational institution. - I have received specific training or education on providing care to LGBTQIA+ patients	Indicate your level of agreement or provide information regarding the following statements related to LGBTQIA+ inclusivity and education at your educational institution. - There are specific elective courses or modules dedicated to LGBTQIA+ related topics at my educational institution	How many total hours are dedicated to instruction on LGBTQIA+ specific content in the curriculum?	Please specify how the LGBTQIA+ specific content was covered in the curriculum. (Choose all that apply) - Selected Choice	Please specify how the LGBTQIA+ specific content was covered in the curriculum. (Choose all that apply) - Other (Please specify) - Text	Indicate your level of agreement with each of the following statements related to your ability to work with LGBTQIA+ communities. - I am confident about my ability to work effectively with LGBTQIA+ community.	Indicate your level of agreement with each of the following statements related to your ability to work with LGBTQIA+ communities. - I understand the social, economic, historical, political, psychosocial, and cultural factors that influence the health of LGBTQIA+ community	Indicate your level of agreement with each of the following statements related to your ability to work with LGBTQIA+ communities. - I know how to engage effectively with community and public health teams to reduce health disparities and promote health for LGBTQIA+ community.	Indicate your level of agreement with each of the following statements related to your ability to work with LGBTQIA+ communities. - I feel confident in my abilities to communicate with and assist people with different needs for LGBTQIA+ community.	Indicate your level of agreement with each of the following statements related to your ability to work with LGBTQIA+ communities. - I understand the role of cross-cultural communication and language skills for community health, education, and patient care for LGBTQIA+	Indicate your level of agreement with each of the following statements related to your ability to work with LGBTQIA+ communities. - I feel comfortable negotiating a plan of care with LGBTQIA+ patients, considering their constraints and expectations.	Indicate your level of agreement with each of the following statements related to your ability to work with LGBTQIA+ communities. - I have the knowledge and skills required to detect and address most medical problems specific to LGBTQIA+ communities.	Indicate your level of agreement with each of the following statements related to your ability to work with LGBTQIA+ communities. - When I meet a colleague or patient, I usually assume that he/she is heterosexual	Indicate your level of agreement with each of the following statements related to your ability to work with LGBTQIA+ communities. - LGBTQIA+ individuals have the same health needs as non-LGBTQIA+ individuals	Indicate your level of agreement with each of the following statements related to your ability to work with LGBTQIA+ communities. - LGBTQIA+ patients avoid accessing healthcare due to difficulty communicating with providers	Indicate your level of agreement with each of the following statements related to your ability to work with LGBTQIA+ communities. - Transgender individuals are less likely to have health insurance than cisgender individuals	Indicate your level of agreement with the following statement regarding your prior experience working with Sexual and Gender Minority populations. - I have prior experience working with Sexual and Gender Minority populations (i.e., through family, school, work, organizations, or volunteering efforts).
2023-09-22 10:37:16	2023-09-22 10:42:35	IP Address	100	319	True	2023-09-22 10:42:36	R_247YAkrhXgzCwWB					anonymous	EN	09ER63	Doctor of Dental Surgery (DDS)		26	Straight (heterosexual)		She/Her		Cisgender Female		Female	White		Hispanic or Latino		Neutral	Neutral	Agree	Neutral/Undecided	Agree	Neutral	6-10 hours	Lectures and presentations		Agree	Agree	Disagree	Disagree	Disagree	Neutral/Undecided	Disagree	Neutral/Undecided	Strongly disagree	Strongly agree	Strongly agree	Agree
2023-09-22 11:10:33	2023-09-22 11:16:18	IP Address	100	344	True	2023-09-22 11:16:18	R_AtXATbINRKlC0ut					anonymous	EN	72CA68	Doctor of Dental Surgery (DDS)		25	Bisexual		She/Her		Cisgender Female		Female	White		Not Hispanic or Latino		Disagree	Disagree	Neutral	Strongly disagree	Strongly disagree	Agree	1-2 hours	Lectures and presentations		Agree	Disagree	Disagree	Agree	Agree	Disagree	Disagree	Strongly disagree	Disagree	Agree	Neutral/Undecided	Disagree
2023-09-22 15:50:41	2023-09-22 15:57:57	IP Address	100	436	True	2023-09-22 15:57:58	R_2EEHYnsGRsi7SsR					anonymous	EN	04we68	Doctor of Dental Surgery (DDS)		23	Straight (heterosexual)		She/Her		Cisgender Female		Female	White		Not Hispanic or Latino		Agree	Agree	Neutral	Agree	Disagree	Disagree	Less than 1 hour	I don’t know		Strongly agree	Neutral/Undecided	Neutral/Undecided	Agree	Agree	Agree	Neutral/Undecided	Disagree	Disagree	Strongly agree	Strongly agree	Agree
2023-09-22 17:07:09	2023-09-22 17:49:57	IP Address	100	2568	True	2023-09-22 17:49:58	R_qIbZ8JwRVaQ8zD3					anonymous	EN	14HS65	Doctor of Dental Surgery (DDS)		22	Straight (heterosexual)		She/Her		Cisgender Female		Female	Asian		Not Hispanic or Latino		Agree	Neutral/Undecided	Neutral/Undecided	Neutral/Undecided	Disagree	Neutral/Undecided	1-2 hours	Lectures and presentations		Disagree	Disagree	Disagree	Disagree	Neutral/Undecided	Neutral/Undecided	Strongly disagree	Disagree	Agree	Agree	Agree	Disagree
2023-09-23 07:58:07	2023-09-23 08:04:33	IP Address	100	385	True	2023-09-23 08:04:34	R_2sTQi0zP8LHbL2R					anonymous	EN	14no68	Doctor of Dental Surgery (DDS)		25	Bisexual		She/Her		Cisgender Female		Female	Asian,White		Not Hispanic or Latino		Disagree	Strongly disagree	Strongly disagree	Strongly disagree	Disagree	Strongly agre	Less than 1 hour	Lectures and presentations		Disagree	Strongly disagree	Strongly disagree	Disagree	Strongly disagree	Disagree	Strongly disagree	Strongly disagree	Disagree	Strongly agree	Strongly agree	Agree
2023-09-23 10:31:11	2023-09-23 10:35:50	IP Address	100	279	True	2023-09-23 10:35:51	R_1PRdERLIK5Jb4fF					anonymous	EN	09CL70	Doctor of Dental Surgery (DDS)		24	Straight (heterosexual)		He/Him		Cisgender Male		Male	White		Not Hispanic or Latino		Disagree	Disagree	Neutral/Undecided	Neutral/Undecided	Neutral/Undecided	Neutral/Undecided	3-5 hours	Guest speakers from the LGBTQIA+ community		Neutral/Undecided	Neutral/Undecided	Neutral/Undecided	Neutral/Undecided	Neutral/Undecided	Neutral/Undecided	Neutral/Undecided	Neutral/Undecided	Neutral/Undecided	Neutral/Undecided	Neutral/Undecided	Neutral/ Undecided
2023-09-23 14:28:03	2023-09-23 14:37:50	IP Address	100	587	True	2023-09-23 14:37:50	R_vPKrRm73gGG2J8d					anonymous	EN	23EA62	Doctor of Dental Surgery (DDS)		21	Straight (heterosexual)		She/Her		Cisgender Female		Female	White		Not Hispanic or Latino		Agree	Neutral	Neutral	Neutral/Undecided	Strongly disagree	Neutral		I don’t know		Neutral/Undecided	Agree	Agree	Agree	Agree	Neutral/Undecided	Disagree	Agree	Disagree	Agree	Neutral/Undecided	Disagree
2023-09-24 15:39:12	2023-09-24 15:46:00	IP Address	100	407	True	2023-09-24 15:46:01	R_23dAIdyyKU0c0y9					anonymous	EN	29ku66	Doctor of Dental Surgery (DDS)		29	Straight (heterosexual)		She/Her		Cisgender Female		Female	White		Not Hispanic or Latino		Agree	Neutral	Neutral	Neutral	Agree	Neutral/Undecided	3-5 hours	Lectures and presentations		Agree	Neutral/Undecided	Neutral/Undecided	Agree	Agree	Agree	Neutral/Undecided	Disagree	Disagree	Agree	Agree	Agree
2023-09-24 16:05:24	2023-09-24 16:10:05	IP Address	100	281	True	2023-09-24 16:10:06	R_2c0lckeymvKtuOf					anonymous	EN	02CA68	Doctor of Dental Surgery (DDS)		25	Bisexual		She/Her		Cisgender Female		Female	White		Not Hispanic or Latino		Disagree	Disagree	Neutral	Disagree	Neutral	Agree	1-2 hours	Lectures and presentations		Disagree	Disagree	Disagree	Disagree	Agree	Disagree	Disagree	Strongly disagree	Disagree	Neutral/Undecided	Neutral/Undecided	Disagree
2023-09-24 14:28:50	2023-09-24 19:15:19	IP Address	100	17189	True	2023-09-24 19:15:20	R_2R8j5J4Alun5QwB					anonymous	EN	08XA73	Doctor of Dental Surgery (DDS)		29	Gay (men who love men)		He/Him		Cisgender Male		Male	White		Not Hispanic or Latino		Disagree	Disagree	Disagree	Neutral	Neutral	Disagree	1-2 hours	Lectures and presentations		Strongly agree	Neutral/Undecided	Disagree	Agree	Agree	Agree	Disagree	Strongly agree	Strongly disagree	Agree	Neutral/Undecided	Agree
2023-09-25 05:04:38	2023-09-25 05:09:26	IP Address	100	288	True	2023-09-25 05:09:28	R_VOTTtMz6cJO71pD					anonymous	EN	30ZI70	Doctor of Dental Surgery (DDS)		22	Straight (heterosexual)		She/Her		Cisgender Female		Female	White		Not Hispanic or Latino		Agree	Neutral	Neutral	Neutral	Neutral	Strongly agre		I don’t know		Strongly agree	Agree	Strongly agree	Strongly agree	Strongly agree	Strongly agree	Strongly agree	Neutral/Undecided	Agree	Agree	Neutral/Undecided	Strongly agree
2023-09-25 05:04:40	2023-09-25 05:10:07	IP Address	100	326	True	2023-09-25 05:10:07	R_1prNZD5iIIfhTlv					anonymous	EN	26WA62	Doctor of Dental Surgery (DDS)		22	Straight (heterosexual)		She/Her		Cisgender Female		Female	White		Not Hispanic or Latino		Agree	Disagree	Neutral/Undecided	Neutral/Undecided	Strongly disagree	Neutral/Undecided		Small group discussions		Disagree	Disagree	Disagree	Disagree	Disagree	Disagree	Disagree	Agree	Disagree	Neutral/Undecided	Neutral/Undecided	Agree
2023-09-25 05:35:16	2023-09-25 05:45:31	IP Address	100	615	True	2023-09-25 05:45:32	R_3NJ2tsVUciSPm01					anonymous	EN	05DE64	Doctor of Dental Surgery (DDS)		25	Straight (heterosexual)		She/Her		Cisgender Female		Female	White		Not Hispanic or Latino		Agree	Neutral	Strongly agre	Agree	Neutral	Agree		I don’t know		Agree	Agree	Agree	Agree	Agree	Agree	Agree	Disagree	Neutral/Undecided	Agree	Neutral/Undecided	Agree
2023-09-24 09:05:30	2023-09-25 05:53:08	IP Address	100	74857	True	2023-09-25 05:53:09	R_2xVttf4cHN9YA2O					anonymous	EN	17SJ54	Doctor of Dental Surgery (DDS)		29	Queer		Other (please specify)	She/They	Nonbinary/ Genderfluid / Genderqueer		Female	Prefer not to answer		Hispanic or Latino		Neutral/Undecided	Disagree	Neutral	Agree	Neutral	Agree	1-2 hours	Lectures and presentations		Agree	Agree	Neutral/Undecided	Neutral/Undecided	Agree	Agree	Disagree	Disagree	Disagree	Agree	Agree	Neutral/ Undecided
2023-09-25 05:47:35	2023-09-25 05:53:47	IP Address	100	371	True	2023-09-25 05:53:47	R_3WYu6A2wsLuCyFX					anonymous	EN	16PE63	Doctor of Dental Surgery (DDS)		25	Straight (heterosexual)		She/Her		Cisgender Female		Female	Asian,White		Not Hispanic or Latino		Disagree	Disagree	Disagree	Disagree	Agree	Agree	1-2 hours	Lectures and presentations		Agree	Agree	Agree	Agree	Agree	Agree	Agree	Agree	Agree	Agree	Neutral/Undecided	Strongly agree
2023-09-25 07:11:03	2023-09-25 07:13:10	IP Address	100	127	True	2023-09-25 07:13:11	R_1mVnfMxET47JQ1v					anonymous	EN	09ER63	Doctor of Dental Surgery (DDS)		26	Straight (heterosexual)		She/Her		Cisgender Female		Female	White		Hispanic or Latino		Agree	Neutral	Agree	Neutral	Agree	Agree	6-10 hours	Lectures and presentations		Agree	Agree	Neutral/Undecided	Neutral/Undecided	Agree	Neutral/Undecided	Disagree	Agree	Strongly disagree	Strongly agree	Strongly agree	Agree
2023-09-25 09:10:04	2023-09-25 09:14:29	IP Address	100	264	True	2023-09-25 09:14:32	R_1g6IK17Qp1La6Om					anonymous	EN	04AT60	Doctor of Dental Surgery (DDS)		26	Straight (heterosexual)		She/Her		Cisgender Female		Female	Asian		Not Hispanic or Latino		Neutral/Undecided	Neutral	Agree	Agree	Neutral	Neutral	1-2 hours	Lectures and presentations		Neutral/Undecided	Agree	Neutral/Undecided	Agree	Agree	Neutral/Undecided	Neutral/Undecided	Disagree	Disagree	Agree	Agree	Agree
2023-09-25 09:15:53	2023-09-25 09:19:41	IP Address	100	227	True	2023-09-25 09:19:42	R_ezGOWOzLnYhoEfL					anonymous	EN	14FI71	Doctor of Dental Surgery (DDS)		25	Gay (men who love men)		He/Him		Cisgender Male		Male	White		Not Hispanic or Latino		Neutral/Undecided	Disagree	Neutral	Disagree	Agree	Agree	3-5 hours	Guest speakers from the LGBTQIA+ community		Agree	Agree	Agree	Agree	Agree	Agree	Agree	Neutral/Undecided	Strongly agree	Agree	Neutral/Undecided	Agree
2023-09-25 06:51:44	2023-09-25 09:30:37	IP Address	100	9532	True	2023-09-25 09:30:38	R_1LHcMQ8PNxTzFtK					anonymous	EN	01GR68	Doctor of Dental Surgery (DDS)		27	Straight (heterosexual)		He/Him		Cisgender Male		Male	White		Not Hispanic or Latino		Neutral/Undecided	Neutral/Undecided	Agree	Neutral/Undecided	Neutral/Undecided	Agree		I don’t know		Strongly agree	Agree	Disagree	Agree	Agree	Agree	Disagree	Disagree	Neutral/Undecided	Neutral/Undecided	Neutral/Undecided	Agree
2023-09-27 06:37:05	2023-09-27 06:42:09	IP Address	100	304	True	2023-09-27 06:42:11	R_2Cfj8Ag5S0DSymr					anonymous	EN	23CA65	Doctor of Dental Surgery (DDS)		25	Straight (heterosexual)		She/Her		Cisgender Female		Female	Black or African American		Not Hispanic or Latino		Strongly disagree	Strongly disagree	Strongly disagree	Strongly disagree	Strongly disagree	Strongly disagree	Less than 1 hour	Other (Please specify)	It was not	Agree	Disagree	Disagree	Neutral/Undecided	Neutral/Undecided	Disagree	Disagree	Disagree	Strongly disagree	Agree	Agree	Neutral/ Undecided
2023-09-27 08:36:11	2023-09-27 08:39:39	IP Address	100	207	True	2023-09-27 08:39:40	R_3JdZfIekG5YV1Mq					anonymous	EN	07CO65	Doctor of Dental Surgery (DDS)		32	Straight (heterosexual)		She/Her		Cisgender Female		Female	White		Not Hispanic or Latino		Neutral	Neutral	Neutral	Neutral	Neutral	Neutral	1-2 hours	Lectures and presentations		Strongly agree	Neutral/Undecided	Neutral/Undecided	Neutral/Undecided	Neutral/Undecided	Strongly agree	Neutral/Undecided	Disagree	Strongly agree	Neutral/Undecided	Strongly agree	Disagree
2023-09-29 09:34:33	2023-09-29 09:41:56	IP Address	100	442	True	2023-09-29 09:41:57	R_20ZMZ3u2FHW46iB					anonymous	EN	04LC74	Doctor of Dental Surgery (DDS)		26	Bisexual		He/Him		Cisgender Male		Male	White		Not Hispanic or Latino		Disagree	Disagree	Disagree	Neutral	Neutral	Agree	Less than 1 hour	Guest speakers from the LGBTQIA+ community		Strongly agree	Strongly agree	Strongly agree	Strongly agree	Strongly agree	Strongly agree	Strongly agree	Strongly agree	Strongly agree	Strongly agree	Strongly agree	Strongly agree
2023-09-22 10:24:11	2023-09-22 10:29:15	IP Address	76	303	False	2023-09-29 10:29:16	R_1lsraTYwRUPNMFO					anonymous	EN	05FI61	Doctor of Dental Surgery (DDS)		25	Gay (men who love men)		He/Him		Cisgender Male		Male	White		Not Hispanic or Latino		Neutral	Disagree	Neutral	Disagree	Agree	Agree	3-5 hours	Guest speakers from the LGBTQIA+ community
2023-10-12 12:23:39	2023-10-12 12:41:08	IP Address	100	1049	True	2023-10-12 12:41:09	R_1oqlIbAdjGZb5Y2					anonymous	EN	F	Doctor of Dental Surgery (DDS)		28	Gay (men who love men)		He/Him		Cisgender Male		Male	Other (Please specify)		Hispanic or Latino		Prefer not to answer	Prefer not to answer	Prefer not to answer	Prefer not to answer	Prefer not to answer	Prefer not to answer		I don’t know		Prefer not to answer	Prefer not to answer	Prefer not to answer	Prefer not to answer	Prefer not to answer	Prefer not to answer	Prefer not to answer	Prefer not to answer	Prefer not to answer	Prefer not to answer	Prefer not to answer	Prefer not to answer
[truncated: 11 more columns]
