# Supplementary material for: An interprofessional model to improve LGBTQ+ specific cultural competence in dental and pharmacy students
Source: PLoS One. 2025 Jan 9;20(1):e0313492. doi: 10.1371/journal.pone.0313492 (PMC11717247; doi:10.1371/journal.pone.0313492)
Supplement: S2 Data — (XLSX) [file pone.0313492.s003.xlsx]

## Sheet: Sheet0
StartDate	EndDate	Status	Progress	Duration (in seconds)	Finished	RecordedDate	ResponseId	RecipientLastName	RecipientFirstName	RecipientEmail	ExternalReference	DistributionChannel	UserLanguage	Q1	Q2_1	Q2_2	Q2_3	Q2_4	Q2_5	Q2_6	Q2_7	Q2_8	Q2_9	Q2_10	Q2_11	Q3_1	Q4_1	Q4_2	Q4_3	Q4_4	Q4_5	Q4_6	Q5_1	Q5_2	Q5_3	Q5_4	Q5_5
Start Date	End Date	Response Type	Progress	Duration (in seconds)	Finished	Recorded Date	Response ID	Recipient Last Name	Recipient First Name	Recipient Email	External Data Reference	Distribution Channel	User Language	Please enter the unique and enter in the box below, 6-digit identifier using the following information: First two digits: day of the month on which you were born Second two digits: first two letters of the high school you attended Third two digits: your height in inches for example, for Purdue Pete who was born on May 6, 1869, attended Jefferson High School, and is 6" tall, his unique 6-digit ide…	Indicate your level of agreement with each of the following statements related to your knowledge and skills gained after participating in the ECHO sessions. - I am confident about my ability to work effectively with LGBTQIA+ community.	Indicate your level of agreement with each of the following statements related to your knowledge and skills gained after participating in the ECHO sessions. - I understand the social, economic, historical, political, psychosocial, and cultural factors that influence the health of LGBTQIA+ community.	Indicate your level of agreement with each of the following statements related to your knowledge and skills gained after participating in the ECHO sessions. - I know how to engage effectively with community and public health teams to reduce health disparities and promote health for LGBTQIA+ community.	Indicate your level of agreement with each of the following statements related to your knowledge and skills gained after participating in the ECHO sessions. - I feel confident in my abilities to communicate with and assist people with different needs for LGBTQIA+ community.	Indicate your level of agreement with each of the following statements related to your knowledge and skills gained after participating in the ECHO sessions. - I understand the role of cross-cultural communication and language skills for community health, education, and patient care for LGBTQIA+	Indicate your level of agreement with each of the following statements related to your knowledge and skills gained after participating in the ECHO sessions. - I feel comfortable negotiating a plan of care with LGBTQIA+ patients, considering their constraints and expectations.	Indicate your level of agreement with each of the following statements related to your knowledge and skills gained after participating in the ECHO sessions. - I have the knowledge and skills required to detect and address most medical problems specific to LGBTQIA+ communities.	Indicate your level of agreement with each of the following statements related to your knowledge and skills gained after participating in the ECHO sessions. - When I meet a colleague or patient, I usually assume that he/she is heterosexual	Indicate your level of agreement with each of the following statements related to your knowledge and skills gained after participating in the ECHO sessions. - LGBTQIA+ individuals have the same health needs as non-LGBTQIA+ individuals	Indicate your level of agreement with each of the following statements related to your knowledge and skills gained after participating in the ECHO sessions. - LGBTQIA+ patients avoid accessing healthcare due to difficulty communicating with providers	Indicate your level of agreement with each of the following statements related to your knowledge and skills gained after participating in the ECHO sessions. - Transgender individuals are less likely to have health insurance than cisgender individuals	Indicate your level of agreement with the following statement regarding your experience working with Sexual and Gender Minority populations during or after the ECHO sessions. - I have experience working with Sexual and Gender Minority populations (i.e., through family, school, work, organizations, or volunteering efforts).	Indicate your level of agreement with the statement: ‘I believe it is important to continue learning about the following topics in health equity’ - Stigma	Indicate your level of agreement with the statement: ‘I believe it is important to continue learning about the following topics in health equity’ - Gender disparities in healthcare	Indicate your level of agreement with the statement: ‘I believe it is important to continue learning about the following topics in health equity’ - Oral health equity	Indicate your level of agreement with the statement: ‘I believe it is important to continue learning about the following topics in health equity’ - Clinical and Interprofessional learning in LGBTQIA+ oral health equity	Indicate your level of agreement with the statement: ‘I believe it is important to continue learning about the following topics in health equity’ - Establishing in Leadership in providing care to LGBTQIA+ individuals	Indicate your level of agreement with the statement: ‘I believe it is important to continue learning about the following topics in health equity’ - Cultural Humility	Indicate your level of agreement with each of the following statements related to LGBTQIA+ healthcare and training - I am comfortable discussing sexual health topics with my patients	Indicate your level of agreement with each of the following statements related to LGBTQIA+ healthcare and training - I am comfortable providing care to patients from the LGBTQIA+ community?	Indicate your level of agreement with each of the following statements related to LGBTQIA+ healthcare and training - It is important to receive LGBTQIA+ community specific training at school	Indicate your level of agreement with each of the following statements related to LGBTQIA+ healthcare and training - I believe my school adequately incorporates LGBTQIA+ related content into the curriculum?	Indicate your level of agreement with each of the following statements related to LGBTQIA+ healthcare and training - I feel school instructors demonstrate competency in caring for LGBTQIA+ patients?
2024-03-26 06:09:09	2024-03-26 06:11:28	IP Address	100	139	True	2024-03-26 06:11:29	R_2qicgw3tabjTsNr					anonymous	EN	04we67	Agree	Agree	Strongly agree	Strongly agree	Agree	Agree	Agree	Disagree	Disagree	Strongly agree	Strongly agree	Agree	Strongly agree	Strongly agree	Strongly agree	Strongly agree	Strongly agree	Strongly agree	Agree	Strongly agree	Strongly agree	Agree	Agree
2024-03-26 06:10:53	2024-03-26 06:13:10	IP Address	100	136	True	2024-03-26 06:13:11	R_5LFQ4EtpF0jjGpS					anonymous	EN	14HS65	Agree	Strongly agree	Agree	Agree	Strongly agree	Agree	Agree	Disagree	Disagree	Strongly agree	Neutral/Undecided	Agree	Strongly agree	Strongly agree	Strongly agree	Strongly agree	Strongly agree	Strongly agree	Agree	Agree	Strongly agree	Neutral/ Undecided	Neutral/ Undecided
2024-03-26 06:21:50	2024-03-26 06:25:03	IP Address	100	193	True	2024-03-26 06:25:04	R_24tJ82FhAa5Ar6N					anonymous	EN	14FI98	Strongly agree	Strongly agree	Strongly agree	Strongly agree	Strongly agree	Strongly agree	Strongly agree	Disagree	Strongly agree	Strongly agree	Strongly agree	Agree	Strongly agree	Strongly agree	Strongly agree	Strongly agree	Strongly agree	Strongly agree	Neutral/ Undecided	Strongly agree	Strongly agree	Disagree	Disagree
2024-03-26 09:57:31	2024-03-26 10:01:29	IP Address	100	237	True	2024-03-26 10:01:30	R_5pXpJN5vleuCjzw					anonymous	EN	17AB54	Strongly agree	Strongly agree	Strongly agree	Strongly agree	Strongly agree	Strongly agree	Strongly agree	Disagree	Disagree	Agree	Agree	Agree	Strongly agree	Strongly agree	Strongly agree	Strongly agree	Strongly agree	Strongly agree	Agree	Strongly agree	Agree	Disagree	Neutral/ Undecided
2024-03-26 10:29:01	2024-03-26 10:31:39	IP Address	100	157	True	2024-03-26 10:31:40	R_1geBtwdF8Tqhbmk					anonymous	EN	23EA62	Agree	Agree	Agree	Agree	Agree	Agree	Neutral/Undecided	Disagree	Agree	Agree	Disagree	Agree	Agree	Agree	Agree	Agree	Agree	Agree	Agree	Agree	Strongly agree	Disagree	Neutral/ Undecided
2024-03-26 10:44:23	2024-03-26 10:49:41	IP Address	100	317	True	2024-03-26 10:49:41	R_5WvSpjNmIiKy4RN					anonymous	EN	09EA63	Agree	Agree	Agree	Agree	Neutral/Undecided	Neutral/Undecided	Agree	Neutral/Undecided	Strongly agree	Agree	Agree	Agree	Agree	Agree	Strongly agree	Agree	Agree	Strongly agree	Agree	Strongly agree	Agree	Neutral/ Undecided	Neutral/ Undecided
2024-03-26 10:49:49	2024-03-26 10:50:38	IP Address	100	48	True	2024-03-26 10:50:38	R_5KI1cwknNdyDFwO					anonymous	EN	09ER63	Agree	Agree	Agree	Neutral/Undecided	Neutral/Undecided	Agree	Neutral/Undecided	Neutral/Undecided	Strongly agree	Agree	Agree	Agree	Agree	Agree	Strongly agree	Agree	Agree	Strongly agree	Agree	Agree	Agree	Neutral/ Undecided	Neutral/ Undecided
2024-03-26 11:05:19	2024-03-26 11:07:17	IP Address	100	117	True	2024-03-26 11:07:18	R_7jreHr5y8iabJIy					anonymous	EN	14NO68	Strongly agree	Strongly agree	Agree	Strongly agree	Strongly agree	Agree	Agree	Strongly disagree	Disagree	Strongly agree	Strongly agree	Agree	Strongly agree	Strongly agree	Strongly agree	Strongly agree	Strongly agree	Strongly agree	Agree	Strongly agree	Strongly agree	Strongly Disagree	Agree
2024-03-26 08:49:49	2024-03-26 11:09:07	IP Address	100	8357	True	2024-03-26 11:09:08	R_19kDNwC8ihQ5ALn					anonymous	EN	03ZI70	Strongly agree	Strongly agree	Strongly agree	Strongly agree	Strongly agree	Strongly agree	Strongly agree	Strongly agree	Strongly agree	Agree	Agree	Agree	Strongly agree	Strongly agree	Strongly agree	Strongly agree	Strongly agree	Strongly agree	Agree	Strongly agree	Strongly agree	Neutral/ Undecided	Agree
2024-03-26 11:23:55	2024-03-26 11:25:05	IP Address	100	70	True	2024-03-26 11:25:06	R_2QGFddUfa5umLTO					anonymous	EN	09CC72	Neutral/Undecided	Neutral/Undecided	Neutral/Undecided	Neutral/Undecided	Neutral/Undecided	Neutral/Undecided	Neutral/Undecided	Neutral/Undecided	Neutral/Undecided	Neutral/Undecided	Neutral/Undecided	Neutral/ Undecided	Neutral/ Undecided	Neutral/ Undecided	Neutral/ Undecided	Neutral/ Undecided	Neutral/ Undecided	Neutral/ Undecided	Neutral/ Undecided	Neutral/ Undecided	Neutral/ Undecided	Neutral/ Undecided	Neutral/ Undecided
2024-03-26 15:58:15	2024-03-26 16:02:56	IP Address	100	280	True	2024-03-26 16:02:57	R_33jxtrW4gvjNspL					anonymous	EN	26WA62	Strongly agree	Strongly agree	Strongly agree	Strongly agree	Strongly agree	Strongly agree	Strongly agree	Strongly agree	Strongly agree	Strongly agree	Strongly agree	Strongly agree	Strongly agree	Strongly agree	Strongly agree	Strongly agree	Strongly agree	Strongly agree	Strongly agree	Strongly agree	Strongly agree	Strongly agree	Strongly agree
2024-03-26 16:03:16	2024-03-26 16:08:26	IP Address	100	309	True	2024-03-26 16:08:26	R_3pGNyqwYLG1LLwQ					anonymous	EN	29KU56	Agree	Agree	Agree	Agree	Agree	Agree	Agree	Neutral/Undecided	Disagree	Strongly agree	Strongly agree	Disagree	Strongly agree	Strongly agree	Strongly agree	Strongly agree	Strongly agree	Strongly agree	Strongly agree	Strongly agree	Strongly agree	Agree	Agree
2024-04-01 05:08:27	2024-04-01 05:12:29	IP Address	100	241	True	2024-04-01 05:12:30	R_1DmQJZg4RbYXhPr					anonymous	EN	03XA73	Strongly agree	Agree	Agree	Strongly agree	Strongly agree	Strongly agree	Agree	Neutral/Undecided	Strongly disagree	Strongly agree	Strongly agree	Strongly agree	Strongly agree	Strongly agree	Strongly agree	Strongly agree	Strongly agree	Strongly agree	Agree	Strongly agree	Strongly agree	Disagree	Neutral/ Undecided
2024-04-01 05:20:40	2024-04-01 05:22:52	IP Address	100	132	True	2024-04-01 05:22:53	R_1G0UOfnHkjcpjuw					anonymous	EN	05FI98	Agree	Agree	Agree	Agree	Neutral/Undecided	Agree	Agree	Disagree	Neutral/Undecided	Agree	Strongly agree	Agree	Agree	Agree	Agree	Agree	Agree	Agree	Neutral/ Undecided	Strongly agree	Agree	Disagree	Disagree
2024-04-01 06:38:20	2024-04-01 06:40:45	IP Address	100	144	True	2024-04-01 06:40:46	R_7ZDELUo6xsFyfx7					anonymous	EN	07CA68	Agree	Strongly agree	Agree	Agree	Strongly agree	Agree	Agree	Strongly disagree	Disagree	Agree	Agree	Disagree	Strongly agree	Strongly agree	Strongly agree	Strongly agree	Strongly agree	Strongly agree	Strongly agree	Strongly agree	Strongly agree	Disagree	Neutral/ Undecided
2024-03-26 01:56:09	2024-03-26 02:02:15	IP Address	17	365	False	2024-04-02 02:02:17	R_2rP8VOCLFuR13OK					anonymous	EN
2024-03-26 10:46:55	2024-03-26 10:46:59	IP Address	17	4	False	2024-04-02 10:47:02	R_1FOO7VAbxGkfdyF					anonymous	EN
2024-04-01 04:15:43	2024-04-01 04:15:46	IP Address	17	3	False	2024-04-08 04:15:48	R_5P4ZwhtpezcElPQ					anonymous	EN
2024-04-01 04:58:32	2024-04-01 04:58:51	IP Address	17	18	False	2024-04-08 04:58:53	R_74eBe6SjRlRJHpm					anonymous	EN
2024-04-23 17:34:18	2024-04-23 17:36:25	IP Address	100	127	True	2024-04-23 17:36:26	R_7KjfgtB24jUvDEd					anonymous	EN	16PE63	Agree	Agree	Agree	Agree	Agree	Agree	Agree	Agree	Agree	Strongly agree	Strongly agree	Agree	Strongly agree	Strongly agree	Strongly agree	Strongly agree	Strongly agree	Strongly agree	Agree	Agree	Strongly agree	Disagree	Strongly Disagree
