# Supplementary material for: An interprofessional model to improve LGBTQ+ specific cultural competence in dental and pharmacy students
Source: PLoS One. 2025 Jan 9;20(1):e0313492. doi: 10.1371/journal.pone.0313492 (PMC11717247; doi:10.1371/journal.pone.0313492)
Supplement: S3 Data — (XLSX) [file pone.0313492.s004.xlsx]

## Sheet: Sheet0
StartDate	EndDate	Status	Progress	Duration (in seconds)	Finished	RecordedDate	ResponseId	ExternalReference	DistributionChannel	UserLanguage	Q1	Q2	Q2_4_TEXT	Q3	Q3_6_TEXT	Q4	Q5_1	Q5_2	Q5_3	Q5_4	Q5_5	Q5_6	Q5_7	Q6	Q7_1	Q7_2	Q7_3	Q7_4	Q7_5	Q7_6	Q7_7	Q7_8	Q8	Q9_1	Q9_2	Q9_3	Q9_4	Q9_5	Q9_6	Q9_7	Q9_8	Q11	Q12	Q13	Q14
Start Date	End Date	Response Type	Progress	Duration (in seconds)	Finished	Recorded Date	Response ID	External Data Reference	Distribution Channel	User Language	Please create a unique, 6-digit identifier using the following information: First two digits: day of the month on which you were born Second two digits: first two letters of the high school you attendedThird two digits: your height in inches For example, for Purdue Pete who was born on May 6, 1869, attended Jefferson High School, and is 6" tall, his unique 6-digit identifier would be: 06JE72	Which best describes your gender? - Selected Choice	Which best describes your gender? - Other - Text	What race best describes you? (select all that apply) - Selected Choice	What race best describes you? (select all that apply) - Other - Text	What is the best description of your ethnicity?	Please rate your level of interest in learning more about the following topics in health equity - Stigma	Please rate your level of interest in learning more about the following topics in health equity - LGBTQ+	Please rate your level of interest in learning more about the following topics in health equity - Racism in Healthcare	Please rate your level of interest in learning more about the following topics in health equity - Engaging Communities Experiencing Homelessness	Please rate your level of interest in learning more about the following topics in health equity - Engaging Rural Communities	Please rate your level of interest in learning more about the following topics in health equity - Food Insecurity & Health	Please rate your level of interest in learning more about the following topics in health equity - Cultural Humility	Please use the definition below to respond to the following statement: I have prior experience working with communities that are underserved (i.e. – through family, school, work, organizations, or volunteering efforts). (According to the U.S. Department of Health and Human Services, “communities that are underserved” are defined as: “Underserved groups refer to populations that do not have adequa…	Indicate your level of agreement with each of the following statements related to your ability to work with communities that are underserved: - I am confident about my ability to work effectively with medically underserved populations	Indicate your level of agreement with each of the following statements related to your ability to work with communities that are underserved: - I understand the social, economic, historical, political, psychosocial, and cultural factors that influence the health of underserved populations	Indicate your level of agreement with each of the following statements related to your ability to work with communities that are underserved: - I am familiar with the community resources available to assist members of healthcare teams that treat underserved populations	Indicate your level of agreement with each of the following statements related to your ability to work with communities that are underserved: - I know how to engage effectively with community and public health teams to reduce health disparities and promote health in underserved populations	Indicate your level of agreement with each of the following statements related to your ability to work with communities that are underserved: - I feel confident in my abilities to communicate with and assist people with different needs in underserved populations	Indicate your level of agreement with each of the following statements related to your ability to work with communities that are underserved: - I understand the role of cross-cultural communication and language skills for community health, education, and patient care in underserved populations	Indicate your level of agreement with each of the following statements related to your ability to work with communities that are underserved: - I feel comfortable negotiating a plan of care with patients from underserved populations, considering their constraints and expectations	Indicate your level of agreement with each of the following statements related to your ability to work with communities that are underserved: - I have the knowledge and skills required to detect and address most medical problems specific to underserved populations	Please use the definition below to respond to the following statement: I have prior experience working with groups that have been historically marginalized (i.e. – through family, school, work, organizations, or volunteering efforts). (According to the Health Equity & Policy Lab at the University of Pennsylvania, and the U.S. Department of Health and Human Services’ Public Access, “groups that ha…	Indicate your level of agreement with each of the following statements related to your ability to work with groups that have been historically marginalized: - I am confident about my ability to work effectively with medically marginalized populations	Indicate your level of agreement with each of the following statements related to your ability to work with groups that have been historically marginalized: - I understand the social, economic, historical, political, psychosocial, and cultural factors that influence the health of marginalized populations	Indicate your level of agreement with each of the following statements related to your ability to work with groups that have been historically marginalized: - I am familiar with the community resources available to assist members of healthcare teams that treat marginalized populations	Indicate your level of agreement with each of the following statements related to your ability to work with groups that have been historically marginalized: - I know how to engage effectively with community and public health teams to reduce health disparities and promote health in marginalized populations	Indicate your level of agreement with each of the following statements related to your ability to work with groups that have been historically marginalized: - I feel confident in my abilities to communicate with and assist people with different needs in marginalized populations	Indicate your level of agreement with each of the following statements related to your ability to work with groups that have been historically marginalized: - I understand the role of cross-cultural communication and language skills for community health, education, and patient care in marginalized populations	Indicate your level of agreement with each of the following statements related to your ability to work with groups that have been historically marginalized: - I feel comfortable negotiating a plan of care with patients from marginalized populations, considering their constraints and expectations	Indicate your level of agreement with each of the following statements related to your ability to work with groups that have been historically marginalized: - I have the knowledge and skills required to detect and address most medical problems specific to marginalized populations	Looking at the information above, which stage would you consider yourself to be in?	Why did you place yourself in this current stage? (Provide specific examples or reasons that support your current stage)	How motivated are you in wanting to progress along the stages?	What type of information, activities, or experiences would be most helpful for you to progress along the stages? (Please be as specific as possible)
2023-09-20 12:35:34	2023-09-20 12:37:52	IP Address	100	137	True	2023-09-20 12:37:53	R_2EtKREWMWjIz3M1		email	EN	13PI66	Male		Asian		Not Hispanic or Latino	Somewhat interested	Somewhat interested	Very interested	Neither interested nor uninterested	Somewhat uninterested	Neither interested nor uninterested	Somewhat interested	No	Somewhat agree	Strongly agree	Somewhat agree	Strongly agree	Somewhat agree	Strongly agree	Strongly agree	Somewhat agree	No	Somewhat agree	Somewhat agree	Somewhat agree	Strongly agree	Strongly agree	Somewhat agree	Somewhat agree	Somewhat agree	Stage 5 - The Inclusion/Social Action Stage	I've seen the systemic differences and try to work through them.	Very motivated	Learning about news coverage that ties into pharmacy
2023-09-20 12:19:20	2023-09-20 12:46:01	IP Address	100	1600	True	2023-09-20 12:46:02	R_2WYyWHPknvVNfAd		email	EN	23SC73	Male		Black or African American		Not Hispanic or Latino	Somewhat interested	Somewhat interested	Somewhat interested	Somewhat interested	Somewhat interested	Somewhat interested	Somewhat interested	No	Neither agree nor disagree	Neither agree nor disagree	Somewhat disagree	Somewhat disagree	Somewhat disagree	Somewhat agree	Somewhat agree	Neither agree nor disagree	Yes	Somewhat agree	Somewhat agree	Somewhat agree	Neither agree nor disagree	Somewhat agree	Somewhat agree	Somewhat agree	Neither agree nor disagree	Stage 4 - The Transformation/Structural Reform Stage	I feel like as I have progressed and aged, certain life experiences that come with time have given me the opportunity to evolve and transform. Coming into this country from Ethiopia, I was definitely a part of the mainstream/traditional stage. Most of what got me to transform and evolve to where I am are life experiences that i simply did not have as a 17 year old.	Somewhat unmotivated	I feel like getting to stage 4 is possible with an open mind and certain experiences. Getting to stage 5 and 6 is going to need a more active effort than I put in. I think that being read up on certain topics will help. I am unsure what books or activities would help me progress, but I hope to find out soon.
2023-09-20 13:02:41	2023-09-20 13:04:02	IP Address	100	80	True	2023-09-20 13:04:03	R_YbuuxvW6aNHlMdP		email	EN	17DA70	Prefer not to answer		Prefer not to answer		Prefer not to answer	Somewhat interested	Very uninterested	Somewhat interested	Neither interested nor uninterested	Very interested	Somewhat interested	Somewhat interested	I do not know	Neither agree nor disagree	Neither agree nor disagree	Neither agree nor disagree	Neither agree nor disagree	Neither agree nor disagree	Neither agree nor disagree	Neither agree nor disagree	Neither agree nor disagree	I do not know	Neither agree nor disagree	Neither agree nor disagree	Neither agree nor disagree	Neither agree nor disagree	Neither agree nor disagree	Neither agree nor disagree	Neither agree nor disagree	Neither agree nor disagree	Stage 3 - The Additive/Integration Stage	1	Neither motivated nor unmotivated	1
2023-09-20 13:37:51	2023-09-20 13:49:41	IP Address	100	710	True	2023-09-20 13:49:42	R_10qF0Nir87so2dH		email	EN	26fr64	Female		White		Not Hispanic or Latino	Very interested	Somewhat interested	Very interested	Very interested	Very interested	Somewhat interested	Very interested	No	Neither agree nor disagree	Somewhat disagree	Strongly disagree	Strongly disagree	Neither agree nor disagree	Somewhat agree	Strongly disagree	Strongly disagree	No	Neither agree nor disagree	Strongly disagree	Strongly disagree	Strongly disagree	Somewhat disagree	Somewhat disagree	Strongly disagree	Strongly disagree	Stage 4 - The Transformation/Structural Reform Stage	I have surrounded myself with individuals who challenge me and I am aware of cultural differences and am able to adapt to these differences. However, I need to go out of my way more often to immerse myself in more differences.	Very motivated	Being exposed to more situations where I can practice inclusion and challenging those around me.
2023-09-20 13:59:23	2023-09-20 14:15:58	IP Address	100	994	True	2023-09-20 14:15:59	R_3MRLVfzpRGs5j0p		email	EN	10LE68	Female		White		Not Hispanic or Latino	Somewhat interested	Somewhat interested	Somewhat interested	Somewhat interested	Neither interested nor uninterested	Neither interested nor uninterested	Somewhat uninterested	Yes	Somewhat disagree	Somewhat agree	Somewhat disagree	Neither agree nor disagree	Somewhat agree	Somewhat agree	Somewhat agree	Somewhat disagree	Yes	Somewhat disagree	Somewhat disagree	Somewhat disagree	Somewhat disagree	Somewhat agree	Somewhat agree	Somewhat disagree	Somewhat agree	Stage 3 - The Additive/Integration Stage	I feel that every event we have within these courses, I’m able to recognize and understand what is being said. But at the end of the day, I feel my viewpoints don’t change that much.	Somewhat unmotivated	I think more events over zoom that can involve a large population of people.
2023-09-20 14:25:40	2023-09-20 14:32:27	IP Address	100	407	True	2023-09-20 14:32:28	R_1qfXlmcIS5xATiP		email	EN	10HA72	Male		White		Not Hispanic or Latino	Very interested	Somewhat interested	Very interested	Somewhat interested	Very interested	Very interested	Very interested	Yes	Neither agree nor disagree	Somewhat agree	Somewhat disagree	Neither agree nor disagree	Somewhat agree	Neither agree nor disagree	Somewhat agree	Somewhat agree	Yes	Somewhat agree	Somewhat agree	Neither agree nor disagree	Neither agree nor disagree	Neither agree nor disagree	Somewhat agree	Somewhat agree	Neither agree nor disagree	Stage 3 - The Additive/Integration Stage	I feel like I am between stage 3 and 4 currently because I know that I incorporate concepts and themes but also do lots of self-reflection and change my perspective to see others.	Very motivated	I just need to keep getting exposure to unfamiliar things, keep an open mind and buckle up for the ride.
2023-09-20 14:38:18	2023-09-20 14:44:47	IP Address	100	388	True	2023-09-20 14:44:48	R_1IYhmglqJA8vJkS		email	EN	07PR63	Female		Black or African American		Not Hispanic or Latino	Very interested	Very interested	Very interested	Very interested	Very interested	Very interested	Very interested	Yes	Somewhat agree	Somewhat agree	Somewhat agree	Somewhat agree	Somewhat agree	Somewhat agree	Somewhat agree	Somewhat agree	Yes	Somewhat agree	Somewhat agree	Somewhat agree	Somewhat agree	Somewhat agree	Somewhat agree	Somewhat agree	Somewhat agree	Stage 6 - The Racial Equity Mindset Stage	I feel I identifiy best with this stage and I know the most about this stage. I am also very passionate about topics that are discussed within this stage.	Somewhat motivated	I think a basic 5 minute discussion about what each stage entails would be most helpful for me to progress along in the steps.
2023-09-20 14:20:27	2023-09-20 15:03:29	IP Address	100	2582	True	2023-09-20 15:03:30	R_2YyUwmSIdQj1jw5		email	EN	02gi55	Female		White		Not Hispanic or Latino	Very interested	Somewhat uninterested	Very interested	Very interested	Very interested	Very interested	Very interested	Yes	Somewhat agree	Neither agree nor disagree	Strongly disagree	Somewhat disagree	Somewhat agree	Strongly agree	Neither agree nor disagree	Strongly disagree	No	Neither agree nor disagree	Strongly disagree	Strongly disagree	Somewhat disagree	Neither agree nor disagree	Somewhat agree	Strongly disagree	Strongly disagree	Stage 4 - The Transformation/Structural Reform Stage	I placed myself in stage 4 because this was the stage I most felt connected to. I definitely grew up in a more traditional mindset, so I had to adjust to this when I went to college and met new people. Through listening to others' lived experiences with racism and my own research, I have entered stage 4.	Somewhat motivated	I think listening to people's firsthand experiences with racism really helps me learn and grow as an individual. I also appreciate getting more information that I am able to look back on and dig into more.
2023-09-20 16:20:06	2023-09-20 16:26:14	IP Address	100	368	True	2023-09-20 16:26:15	R_3M9XwOPqUCqNGnK		email	EN	04LA67	Female		White		Not Hispanic or Latino	Somewhat interested	Somewhat interested	Somewhat interested	Somewhat interested	Very interested	Very interested	Somewhat interested	Yes	Somewhat agree	Neither agree nor disagree	Neither agree nor disagree	Somewhat agree	Somewhat agree	Somewhat agree	Somewhat disagree	Neither agree nor disagree	I do not know	Somewhat disagree	Somewhat disagree	Somewhat disagree	Somewhat disagree	Somewhat disagree	Somewhat agree	Somewhat disagree	Neither agree nor disagree	Stage 4 - The Transformation/Structural Reform Stage	I do think I am aware of the injustices around me but I haven’t yet made strides to improve those around me but I want to.	Very motivated	Strategies to engage and teach those around me would be very helpful!
2023-09-20 16:28:58	2023-09-20 16:41:58	IP Address	100	779	True	2023-09-20 16:41:59	R_1KrlI0iecSgoxiC		email	EN	01LE67	Male		Asian		Not Hispanic or Latino	Somewhat interested	Neither interested nor uninterested	Neither interested nor uninterested	Very interested	Very interested	Somewhat interested	Somewhat interested	I do not know	Somewhat agree	Somewhat agree	Somewhat agree	Somewhat agree	Somewhat agree	Somewhat agree	Somewhat agree	Somewhat agree	No	Somewhat agree	Somewhat agree	Somewhat agree	Somewhat agree	Somewhat agree	Somewhat agree	Somewhat agree	Somewhat agree	Stage 5 - The Inclusion/Social Action Stage	after going through my first IPPE I feel like I have learned how to work along with everyone	Somewhat motivated	working with others, and constantly getting feedback for my performance
2023-09-20 16:35:37	2023-09-20 16:42:42	IP Address	100	425	True	2023-09-20 16:42:43	R_3pa22ONydCzpZYh		email	EN	01HA70	Male		White		Not Hispanic or Latino	Neither interested nor uninterested	Neither interested nor uninterested	Neither interested nor uninterested	Neither interested nor uninterested	Neither interested nor uninterested	Neither interested nor uninterested	Neither interested nor uninterested	Yes	Somewhat disagree	Somewhat disagree	Somewhat disagree	Somewhat disagree	Somewhat disagree	Somewhat disagree	Somewhat disagree	Somewhat disagree	Yes	Somewhat agree	Somewhat agree	Somewhat agree	Somewhat agree	Somewhat agree	Somewhat agree	Somewhat agree	Somewhat agree	Stage 4 - The Transformation/Structural Reform Stage	I am at this stage because I believe that I am able to look at problems through a different perspective.	Somewhat motivated	getting hands on experience by visiting underserved communities
2023-09-20 17:29:07	2023-09-20 17:34:07	IP Address	100	300	True	2023-09-20 17:34:08	R_2arktq8EwPJ3Pgv		email	EN	10OK63	Female		Asian		Not Hispanic or Latino	Very interested	Very interested	Somewhat interested	Somewhat interested	Somewhat interested	Somewhat interested	Very interested	Yes	Somewhat agree	Somewhat agree	Somewhat disagree	Somewhat disagree	Somewhat agree	Somewhat agree	Neither agree nor disagree	Neither agree nor disagree	Yes	Somewhat agree	Somewhat agree	Somewhat disagree	Neither agree nor disagree	Somewhat agree	Somewhat agree	Somewhat agree	Neither agree nor disagree	Stage 4 - The Transformation/Structural Reform Stage	I wish those around me would become social justice advocates. I am not afraid to talk about difficult subjects with others, but it seems as though the people I talk with do not want to do anything about it, even if they agree with me.	Somewhat motivated	- More exposure to underserved and marginalized populations
2023-09-20 19:16:58	2023-09-20 19:20:33	IP Address	100	215	True	2023-09-20 19:20:35	R_3KIpPc0vpgEW1iO		email	EN	18MU10	Male		Prefer not to answer		Not Hispanic or Latino	Somewhat interested	Somewhat interested	Very interested	Somewhat interested	Very interested	Somewhat interested	Very interested	Yes	Somewhat agree	Somewhat agree	Somewhat agree	Somewhat agree	Somewhat agree	Somewhat agree	Somewhat agree	Somewhat agree	Yes	Somewhat agree	Somewhat agree	Somewhat agree	Somewhat agree	Somewhat agree	Somewhat agree	Somewhat agree	Somewhat agree	Stage 3 - The Additive/Integration Stage	I feel I need more experience with different groups to understand them.	Somewhat motivated	Being exposed to different cultures and hearing about their line of thinking.
2023-09-20 20:22:13	2023-09-20 20:32:56	IP Address	100	642	True	2023-09-20 20:32:57	R_3J9HOEDGVh0ynXH		email	EN	26JA59	Female		White		Not Hispanic or Latino	Neither interested nor uninterested	Neither interested nor uninterested	Neither interested nor uninterested	Neither interested nor uninterested	Neither interested nor uninterested	Neither interested nor uninterested	Neither interested nor uninterested	No	Somewhat agree	Somewhat agree	Strongly disagree	Somewhat agree	Somewhat agree	Somewhat agree	Somewhat disagree	Somewhat agree	Yes	Strongly agree	Strongly agree	Strongly agree	Strongly agree	Strongly agree	Somewhat agree	Somewhat agree	Strongly agree	Stage 4 - The Transformation/Structural Reform Stage	i am able to analyze and use my best judgement based on the concepts listed in the prompt.	Somewhat motivated	Provide professional development opportunities for teachers and staff. This helps them to learn about multicultural education and how to implement it effectively in their classrooms.
2023-09-20 20:33:16	2023-09-20 20:35:12	IP Address	100	115	True	2023-09-20 20:35:13	R_1jd3gyDobF8ohpC		email	EN	09GR69	Male		White		Not Hispanic or Latino	Very uninterested	Very uninterested	Very uninterested	Very uninterested	Neither interested nor uninterested	Somewhat interested	Very uninterested	I do not know	Strongly agree	Strongly agree	Strongly agree	Strongly agree	Strongly agree	Strongly agree	Strongly agree	Strongly agree	I do not know	Strongly agree	Strongly agree	Strongly agree	Strongly agree	Strongly agree	Strongly agree	Strongly agree	Strongly agree	Stage 1 - The Mainstream/Traditional Stage	No clue	Somewhat unmotivated	No clue
2023-09-20 21:02:14	2023-09-20 21:04:56	IP Address	100	162	True	2023-09-20 21:04:57	R_C2BYifvg5OxiAH7		email	EN	12CA66	Female		White		Not Hispanic or Latino	Neither interested nor uninterested	Neither interested nor uninterested	Neither interested nor uninterested	Neither interested nor uninterested	Neither interested nor uninterested	Neither interested nor uninterested	Neither interested nor uninterested	No	Neither agree nor disagree	Neither agree nor disagree	Neither agree nor disagree	Neither agree nor disagree	Neither agree nor disagree	Neither agree nor disagree	Neither agree nor disagree	Neither agree nor disagree	I do not know	Neither agree nor disagree	Neither agree nor disagree	Neither agree nor disagree	Neither agree nor disagree	Neither agree nor disagree	Neither agree nor disagree	Neither agree nor disagree	Neither agree nor disagree	Stage 4 - The Transformation/Structural Reform Stage	I have not been in a situation to get to stage 6.	Somewhat motivated	Opportunities to get involved.
2023-09-20 13:47:59	2023-09-21 04:40:06	IP Address	100	53526	True	2023-09-21 04:40:07	R_2Tvl0kbIfXDAQeu		email	EN	09co66	Female		White		Not Hispanic or Latino	Neither interested nor uninterested	Very uninterested	Very uninterested	Somewhat interested	Somewhat interested	Somewhat interested	Somewhat interested	Yes	Somewhat agree	Somewhat agree	Somewhat disagree	Neither agree nor disagree	Somewhat agree	Somewhat agree	Neither agree nor disagree	Neither agree nor disagree	Yes	Somewhat agree	Somewhat agree	Neither agree nor disagree	Neither agree nor disagree	Neither agree nor disagree	Neither agree nor disagree	Neither agree nor disagree	Neither agree nor disagree	Stage 4 - The Transformation/Structural Reform Stage	I think in pharmacy school, we have disucssed a lot about this, and it has made me view certain things in a different way.	Somewhat motivated	working with underserved populations has helped me with this
2023-09-21 08:29:49	2023-09-21 08:58:40	IP Address	100	1730	True	2023-09-21 08:58:41	R_BPzFJDio8X0GoIF		email	EN	14GR57	Female		Asian,White		Not Hispanic or Latino	Somewhat interested	Somewhat interested	Somewhat interested	Somewhat interested	Neither interested nor uninterested	Neither interested nor uninterested	Somewhat interested	I do not know	Somewhat agree	Somewhat agree	Somewhat disagree	Somewhat agree	Somewhat disagree	Somewhat agree	Somewhat disagree	Somewhat agree	I do not know	Somewhat disagree	Somewhat agree	Somewhat agree	Somewhat disagree	Somewhat disagree	Somewhat agree	Somewhat disagree	Somewhat agree	Stage 4 - The Transformation/Structural Reform Stage	I think I am very open to all the aspects of diverse perspectives; however, I think I can be more proactive in making myself more inclusive.	Very motivated	I think activities that makes you put yourself in their shoes will promote change in my perspective and actions towards inclusion and diversity
2023-09-21 09:33:41	2023-09-21 09:38:02	IP Address	100	261	True	2023-09-21 09:38:03	R_1FrzOIcIyLs9HjE		email	EN	30HO64	Female		Asian		Not Hispanic or Latino	Very interested	Very interested	Very interested	Very interested	Very interested	Very interested	Very interested	Yes	Neither agree nor disagree	Somewhat agree	Neither agree nor disagree	Neither agree nor disagree	Neither agree nor disagree	Somewhat agree	Neither agree nor disagree	Somewhat disagree	Yes	Somewhat agree	Neither agree nor disagree	Neither agree nor disagree	Neither agree nor disagree	Somewhat disagree	Neither agree nor disagree	Neither agree nor disagree	Somewhat disagree	Stage 5 - The Inclusion/Social Action Stage	When I organize events I try to make it the most accessible I can and to provide resources for those that could be unable to attend or follow event guidelines. For example, I lead the P1 orientation and during the "right brain challenge" discussion I allowed there to be a gray area where students can stand if they don't feel comfortable voicing their opinion.	Very motivated	I think having speakers talk about their experience and how they were negatively impacted due to healthcare workers not being more educated will allow myself to know what to do when I am eventually put into that situation.
2023-09-21 09:36:10	2023-09-21 09:39:41	IP Address	100	211	True	2023-09-21 09:39:42	R_28GJjZQpRLRm1tt		email	EN	28CE73	Male		White		Not Hispanic or Latino	Neither interested nor uninterested	Neither interested nor uninterested	Somewhat interested	Somewhat interested	Neither interested nor uninterested	Neither interested nor uninterested	Neither interested nor uninterested	Yes	Somewhat disagree	Somewhat disagree	Somewhat disagree	Somewhat disagree	Somewhat disagree	Somewhat disagree	Somewhat disagree	Somewhat disagree	No	Somewhat disagree	Somewhat disagree	Somewhat disagree	Somewhat disagree	Somewhat disagree	Somewhat disagree	Somewhat disagree	Somewhat disagree	Stage 4 - The Transformation/Structural Reform Stage	I placed myself in this stage because I can recognize concepts related to equity AND have a desire to better my understanding of the concept	Somewhat motivated	Interaction with people of differing experiences from my own
2023-09-21 09:41:46	2023-09-21 09:48:17	IP Address	100	391	True	2023-09-21 09:48:19	R_1pA7fpCMGS4xf2V		email	EN	18SO67	Female		White		Not Hispanic or Latino	Somewhat interested	Somewhat interested	Somewhat interested	Somewhat interested	Neither interested nor uninterested	Very interested	Somewhat interested	Yes	Somewhat agree	Strongly agree	Neither agree nor disagree	Somewhat agree	Somewhat agree	Strongly agree	Neither agree nor disagree	Neither agree nor disagree	Yes	Neither agree nor disagree	Somewhat agree	Somewhat agree	Somewhat agree	Somewhat agree	Somewhat agree	Neither agree nor disagree	Neither agree nor disagree	Stage 5 - The Inclusion/Social Action Stage	I invite the opinions of everyone and understand the significance of recognizing differences and utilizing the variation.	Somewhat motivated	I would appreciate more real-life experiences and input from people who have had more encounters with this topic than me.
2023-09-21 10:34:29	2023-09-21 10:39:22	IP Address	100	293	True	2023-09-21 10:39:23	R_2ebq9rxCLuqpoLK		email	EN	05LA63	Female		White		Not Hispanic or Latino	Somewhat interested	Very interested	Very interested	Very interested	Somewhat interested	Somewhat interested	Somewhat interested	No	Somewhat disagree	Strongly agree	Somewhat disagree	Somewhat disagree	Neither agree nor disagree	Somewhat agree	Somewhat disagree	Somewhat disagree	No	Neither agree nor disagree	Somewhat agree	Somewhat disagree	Somewhat disagree	Neither agree nor disagree	Somewhat agree	Somewhat disagree	Somewhat disagree	Stage 5 - The Inclusion/Social Action Stage	I hold a leadership role in a diverse club designed to teach future providers about health disparities and how to address them.	Very motivated	I would like to hear more stories from providers about how to handle specific situations. It would be helpful to hear about the issues they commonly see in their job and how they handle them.
2023-09-21 23:04:07	2023-09-21 23:16:38	IP Address	100	750	True	2023-09-21 23:16:38	R_5dKeYhFTI64rk09		email	EN	07LA72	Male		White		Not Hispanic or Latino	Very interested	Very interested	Very interested	Very interested	Very interested	Very interested	Very interested	Yes	Strongly agree	Strongly agree	Strongly agree	Strongly agree	Strongly agree	Strongly agree	Strongly agree	Strongly agree	Yes	Strongly agree	Strongly agree	Strongly agree	Strongly agree	Strongly agree	Strongly agree	Strongly agree	Strongly agree	Stage 5 - The Inclusion/Social Action Stage	I felt like I should be in this stage because I really try my best to be inclusive with people and understand their cultures. I really enjoy being around people of many different cultures as it aids in my understanding of the world.	Somewhat motivated	I think having more experience working with other cultural groups would help me to progress along the stages. I have not been very far out of the united states so I feel like there is still a lot for me to understand.
2023-09-22 12:16:28	2023-09-22 12:30:12	IP Address	100	823	True	2023-09-22 12:30:13	R_3rGIygSsGzxIyP5		email	EN	26PE64	Female		White		Not Hispanic or Latino	Somewhat interested	Very uninterested	Somewhat interested	Somewhat interested	Somewhat interested	Somewhat interested	Somewhat interested	Yes	Neither agree nor disagree	Somewhat agree	Somewhat disagree	Neither agree nor disagree	Somewhat agree	Somewhat agree	Somewhat disagree	Neither agree nor disagree	Yes	Somewhat agree	Somewhat agree	Somewhat disagree	Somewhat disagree	Somewhat agree	Somewhat agree	Neither agree nor disagree	Neither agree nor disagree	Stage 4 - The Transformation/Structural Reform Stage	I think I am generally aware of other perspectives and am involved in the Spanish Language attack at Purdue where we practice Spanish and and lean about culture in an effort to take better care of our patients	Neither motivated nor unmotivated	Hearing from people with language or economic barriers who have experienced the disparity first hand Volunteer activities with the college to serve others in those groups
2023-09-21 16:32:35	2023-09-22 12:42:57	IP Address	100	72622	True	2023-09-22 12:42:58	R_1F3U3xMVlbDd5Bb		email	EN	29BG65	Female		Asian		Not Hispanic or Latino	Somewhat interested	Neither interested nor uninterested	Somewhat interested	Somewhat interested	Neither interested nor uninterested	Somewhat interested	Somewhat interested	Yes	Somewhat agree	Somewhat agree	Somewhat disagree	Somewhat disagree	Somewhat agree	Somewhat agree	Somewhat agree	Somewhat disagree	No	Somewhat disagree	Somewhat disagree	Somewhat disagree	Somewhat disagree	Somewhat disagree	Somewhat disagree	Somewhat disagree	Somewhat disagree	Stage 3 - The Additive/Integration Stage	I open and acknowledge the difference but not really want to change my mind	Somewhat motivated	Interactive activities
2023-09-22 16:59:14	2023-09-22 17:08:35	IP Address	100	561	True	2023-09-22 17:08:36	R_1i2tGSlvYlq5XU4		email	EN	08CH64	Female		Black or African American		Not Hispanic or Latino	Neither interested nor uninterested	Neither interested nor uninterested	Very interested	Very interested	Very interested	Very interested	Very interested	Yes	Strongly agree	Strongly agree	Strongly agree	Strongly agree	Strongly agree	Strongly agree	Strongly agree	Strongly agree	Yes	Strongly agree	Strongly agree	Strongly agree	Strongly agree	Strongly agree	Strongly agree	Strongly agree	Strongly agree	Stage 4 - The Transformation/Structural Reform Stage	I placed myself as stage 4 because this last year, I have allowed myself to be more open to understand other cultures and actually immerse myself into those experiences. For example, I took the opportunity to travel to Turkey and the experience alone allowed me to do a lot of self-reflection and admire some else living style and culture.	Somewhat motivated	To become more diverse or culturally aware, I think there is still more education that I need to go through on different cultures and different ways of living. At the current moment, my perspective is very limited to the American lifestyle even as far as other cultural American groups but I have no understanding outside of cultures not based off American culture.
2023-09-22 17:22:07	2023-09-22 17:27:37	IP Address	100	329	True	2023-09-22 17:27:38	R_ZIVUlcBOIBLoPxD		email	EN	13CA53	Female		White		Not Hispanic or Latino	Somewhat interested	Somewhat interested	Somewhat interested	Somewhat interested	Somewhat uninterested	Neither interested nor uninterested	Somewhat interested	Yes	Somewhat agree	Somewhat agree	Somewhat agree	Somewhat agree	Somewhat agree	Somewhat agree	Somewhat agree	Somewhat agree	Yes	Somewhat agree	Somewhat agree	Somewhat agree	Somewhat agree	Somewhat agree	Somewhat agree	Somewhat agree	Somewhat agree	Stage 5 - The Inclusion/Social Action Stage	I do this through clubs I'm involved in a past jobs I've had.	Somewhat motivated	I'm pretty passive in what I do, to progress I would need to be more aggressive with the groups I'm involved in.
2023-09-22 18:05:47	2023-09-22 18:20:37	IP Address	100	890	True	2023-09-22 18:20:38	R_8tSvmHaGZBEN6Zb		email	EN	15KN63	Female		White		Not Hispanic or Latino	Very interested	Neither interested nor uninterested	Somewhat interested	Very interested	Somewhat interested	Somewhat interested	Very interested	No	Somewhat agree	Somewhat disagree	Strongly disagree	Somewhat disagree	Somewhat disagree	Strongly disagree	Neither agree nor disagree	Somewhat disagree	Yes	Neither agree nor disagree	Somewhat disagree	Somewhat disagree	Strongly disagree	Neither agree nor disagree	Neither agree nor disagree	Neither agree nor disagree	Somewhat disagree	Stage 4 - The Transformation/Structural Reform Stage	I placed myself in this stage because I think that I am still learning a lot about diverse perspectives and I am still learning to erase everything that I had previously learned about diversity, culture, etc. and to have an open mind without having any biases or preconceived notions in my way.	Somewhat motivated	I think learning more about how exactly we can incorporate everything that is being taught about diverse concepts would be helpful.
2023-09-22 20:20:05	2023-09-22 20:23:24	IP Address	100	199	True	2023-09-22 20:23:25	R_1DBTG24ys6uAAaT		email	EN	14CA65	Female		White		Not Hispanic or Latino	Somewhat interested	Very interested	Somewhat interested	Somewhat interested	Somewhat interested	Very interested	Somewhat interested	Yes	Neither agree nor disagree	Neither agree nor disagree	Somewhat disagree	Somewhat disagree	Somewhat disagree	Somewhat agree	Somewhat disagree	Somewhat disagree	I do not know	Somewhat disagree	Somewhat disagree	Somewhat disagree	Somewhat disagree	Somewhat disagree	Somewhat disagree	Somewhat disagree	Somewhat disagree	Stage 4 - The Transformation/Structural Reform Stage	I dont think diversity is intentionally woven in my every day actions and policies. But i do have a mindset where I would like to adapt to cultural diversity.	Very motivated	More face to face service opportunities
2023-09-23 12:31:09	2023-09-23 12:43:18	IP Address	100	729	True	2023-09-23 12:43:19	R_24knX7h7aJ2rhMr		email	EN	16LY65	Female		White		Not Hispanic or Latino	Very interested	Neither interested nor uninterested	Somewhat interested	Very interested	Very interested	Somewhat interested	Somewhat interested	Yes	Neither agree nor disagree	Somewhat disagree	Somewhat disagree	Neither agree nor disagree	Somewhat agree	Neither agree nor disagree	Neither agree nor disagree	Somewhat disagree	Yes	Strongly agree	Neither agree nor disagree	Strongly disagree	Neither agree nor disagree	Somewhat agree	Neither agree nor disagree	Somewhat disagree	Somewhat disagree	Stage 4 - The Transformation/Structural Reform Stage	I placed myself here because I have experience with underserved populations and interacted with people of different cultures. I try to understand their beliefs and background as much as possible to see new perspectives in every situation.	Very unmotivated	I think learning more about resources for these individuals and knowing how I can make their days better by my interactions with them will be most helpful in progressing along the stages. I do not want to come off like I am better than anyone, but want to meet them where they are so I can best assist them.
2023-09-23 12:35:37	2023-09-23 12:56:16	IP Address	100	1238	True	2023-09-23 12:56:17	R_1mqRkCWCctd4n3K		email	EN	23ea69	Male		White		Not Hispanic or Latino	Somewhat interested	Very interested	Very interested	Very interested	Somewhat interested	Somewhat interested	Very interested	I do not know	Neither agree nor disagree	Somewhat agree	Neither agree nor disagree	Somewhat disagree	Somewhat agree	Somewhat agree	Somewhat agree	Somewhat agree	No	Somewhat agree	Strongly agree	Somewhat disagree	Somewhat agree	Somewhat agree	Strongly agree	Somewhat agree	Somewhat agree	Stage 5 - The Inclusion/Social Action Stage	I heavily disagree with any form of discrimination or racism. I try to get as many viewpoints as possible and as many people who understand those viewpoints than I do. I if I see discrimination or racism happening Infront of me I will say something, but I don't actively participate in any antiracist/discrimination movements or group. I also don't feel I possess enough knowledge about different gr…	Somewhat motivated	general Information about different cultures and what might be offensive or make them feel isolated without even knowing it. I am white and sometimes feel that I may not recognize something wrong in our system because I have never experience what other have gone through because I have just never seen it from that perspective before.
2023-09-23 13:34:51	2023-09-23 13:55:23	IP Address	100	1232	True	2023-09-23 13:55:24	R_YQgcUT9y4ZOBrQB		email	EN	05LO63	Female		White		Not Hispanic or Latino	Somewhat interested	Somewhat interested	Somewhat interested	Somewhat interested	Somewhat interested	Somewhat interested	Somewhat interested	Yes	Somewhat agree	Somewhat agree	Neither agree nor disagree	Neither agree nor disagree	Neither agree nor disagree	Somewhat agree	Somewhat agree	Neither agree nor disagree	Yes	Somewhat disagree	Somewhat disagree	Strongly disagree	Somewhat disagree	Neither agree nor disagree	Somewhat agree	Neither agree nor disagree	Somewhat disagree	Stage 4 - The Transformation/Structural Reform Stage	I placed myself in this stage because I enjoy taking part in conversations about social justice issues, but I don't feel as though the conversations I have are influencing those around be. Maybe this makes me a lack-luster person, but I don't desire to be in a different stage right now. That's not my purpose/focus at this point in my life.	Somewhat unmotivated	Having opportunities to learn and discuss these topics in class is helpful.
2023-09-23 16:48:50	2023-09-23 16:58:38	IP Address	100	588	True	2023-09-23 16:58:39	R_UDCGwqHLCDj5jkR		email	EN	08KA62	Female		Other	Mexican	Hispanic or Latino	Somewhat interested	Somewhat interested	Somewhat interested	Somewhat interested	Somewhat interested	Somewhat interested	Somewhat interested	Yes	Somewhat agree	Somewhat agree	Somewhat agree	Somewhat agree	Neither agree nor disagree	Somewhat agree	Somewhat disagree	Somewhat disagree	Yes	Somewhat agree	Somewhat agree	Somewhat agree	Somewhat agree	Somewhat agree	Somewhat agree	Somewhat agree	Somewhat disagree	Stage 5 - The Inclusion/Social Action Stage	I staged myself within The inclusion/social action stage because of my ability to integrate inclusion throughout the personal and professional social group settings I attend. For example, on numerous occasions, I have kindly corrected peers who use incorrect pronouns about a person who prefers they/them.	Somewhat motivated	Working in unfamiliar marginalized environments.
2023-09-23 16:42:11	2023-09-23 17:00:25	IP Address	100	1093	True	2023-09-23 17:00:26	R_1SxCuC2Xr8X8JS9		email	EN	18HA66	Male		Asian		Not Hispanic or Latino	Very interested	Very interested	Very interested	Somewhat interested	Somewhat interested	Somewhat interested	Very interested	I do not know	Neither agree nor disagree	Somewhat agree	Somewhat disagree	Somewhat disagree	Somewhat agree	Neither agree nor disagree	Neither agree nor disagree	Neither agree nor disagree	Yes	Strongly agree	Strongly agree	Strongly agree	Somewhat agree	Strongly agree	Strongly agree	Somewhat agree	Neither agree nor disagree	Stage 5 - The Inclusion/Social Action Stage	I have an open mind and always try to put assumptions and judgments aside when interacting with populations that I am unfamiliar with. I try my best to listen to what they have to say and do what I can to help them no matter who they may be or what backgrounds they come from. I like to hear other people's perspectives. I didn't put myself in stage 6 because I believe that there is always room for…	Very motivated	I would love to see how professionals serve these populations so I get an idea of what to do and decide which skills I need to implement/develop to best help them.
2023-09-23 17:25:07	2023-09-23 17:38:19	IP Address	100	791	True	2023-09-23 17:38:20	R_2tnwrc8cwiI9NsB		email	EN	14MO62	Female		White		Not Hispanic or Latino	Very interested	Very interested	Very interested	Somewhat interested	Somewhat interested	Somewhat interested	Somewhat interested	Yes	Neither agree nor disagree	Somewhat agree	Neither agree nor disagree	Somewhat agree	Neither agree nor disagree	Somewhat agree	Somewhat agree	Neither agree nor disagree	Yes	Somewhat agree	Somewhat agree	Neither agree nor disagree	Neither agree nor disagree	Somewhat agree	Somewhat agree	Somewhat agree	Neither agree nor disagree	Stage 4 - The Transformation/Structural Reform Stage	I feel like I have grown a lot the last few years to educate myself on diverse perspectives. If it were not for the friends I made within the Purdue Pharmacy program, I would probably not be at Stage 4 today. My friends and faculty have encouraged me to broaden my perspective and traditional beliefs. I know I still have a long way to go in my journey, but I am so proud of myself for making it thi…	Very motivated	One area that I struggle with is analyzing disaggregated data. Sometimes it is hard to know what is the truth and what has been twisted. Especially with social media today, we have access to so much information, but it can become overwhelming. I would benefit from learning more about how to analyze data and "fact check" so that I can stay informed with facts. This would be able to help me progres…
2023-09-23 19:31:40	2023-09-23 19:38:11	IP Address	100	390	True	2023-09-23 19:38:12	R_2D2czlPGonrgzKP		email	EN	28KH65	Male		Asian		Not Hispanic or Latino	Somewhat interested	Somewhat interested	Somewhat interested	Somewhat interested	Somewhat interested	Somewhat interested	Neither interested nor uninterested	Yes	Somewhat agree	Somewhat agree	Somewhat agree	Somewhat agree	Neither agree nor disagree	Somewhat agree	Somewhat agree	Somewhat agree	Yes	Somewhat agree	Somewhat agree	Somewhat agree	Somewhat agree	Somewhat agree	Somewhat agree	Somewhat agree	Somewhat agree	Stage 5 - The Inclusion/Social Action Stage	I have actively tried to include people that are considered to marginalized groups during my volunteering experience.	Somewhat motivated	I would appreciate experience analyzing data on marginalized groups.
2023-09-23 21:26:48	2023-09-23 21:32:13	IP Address	100	325	True	2023-09-23 21:32:14	R_bNIPuWi3dMMtemt		email	EN	31WE67	Female		White		Not Hispanic or Latino	Somewhat interested	Somewhat interested	Somewhat interested	Somewhat interested	Somewhat interested	Somewhat interested	Somewhat interested	Yes	Somewhat agree	Somewhat agree	Neither agree nor disagree	Neither agree nor disagree	Neither agree nor disagree	Somewhat agree	Neither agree nor disagree	Neither agree nor disagree	I do not know	Neither agree nor disagree	Neither agree nor disagree	Neither agree nor disagree	Neither agree nor disagree	Neither agree nor disagree	Somewhat agree	Neither agree nor disagree	Neither agree nor disagree	Stage 4 - The Transformation/Structural Reform Stage	I feel I do not have enough knowledge yet to be in a higher stage.	Very motivated	Obtaining resources that will help me learn how to better serve different populations.
2023-09-24 07:14:46	2023-09-24 07:20:01	IP Address	100	314	True	2023-09-24 07:20:02	R_Wwb9IsZ3gQBne2R		email	EN	24EA66	Female		American Indian or Alaska Native,White		Not Hispanic or Latino	Very interested	Very interested	Very interested	Very interested	Very interested	Very interested	Very interested	Yes	Somewhat agree	Somewhat agree	Somewhat agree	Somewhat agree	Somewhat agree	Somewhat agree	Strongly agree	Somewhat agree	Yes	Somewhat agree	Strongly agree	Somewhat agree	Somewhat agree	Strongly agree	Somewhat agree	Somewhat agree	Somewhat agree	Stage 4 - The Transformation/Structural Reform Stage	I recognize different mindsets but I haven’t been good at including others from marginalized groups.	Very motivated	Telling how to involve more people
2023-09-24 07:44:51	2023-09-24 07:53:48	IP Address	100	537	True	2023-09-24 07:53:50	R_33ssQnDu61pTQcq		email	EN	13AV66	Female		White		Not Hispanic or Latino	Somewhat interested	Neither interested nor uninterested	Somewhat interested	Somewhat interested	Neither interested nor uninterested	Somewhat interested	Somewhat interested	Yes	Neither agree nor disagree	Somewhat agree	Somewhat disagree	Neither agree nor disagree	Neither agree nor disagree	Neither agree nor disagree	Somewhat disagree	Neither agree nor disagree	I do not know	Neither agree nor disagree	Neither agree nor disagree	Somewhat disagree	Neither agree nor disagree	Neither agree nor disagree	Neither agree nor disagree	Neither agree nor disagree	Neither agree nor disagree	Stage 3 - The Additive/Integration Stage	While I am willing to keep learning and have my mindset challenged, I have continued to keep similar values and ideas. I would also never let my difference in thinking with a patent get in the way of my professional or medical judgement.	Somewhat motivated	I think that learning as much as I can from people who have experienced feeling underserved or neglected in the healthcare system is the best way for me to progress in these stages and in potentially altering my mindset.
2023-09-24 11:20:10	2023-09-24 11:24:26	IP Address	100	256	True	2023-09-24 11:24:27	R_2SuJx3zFvGYAfM1		email	EN	04SH65	Female		White		Not Hispanic or Latino	Neither interested nor uninterested	Somewhat uninterested	Somewhat interested	Somewhat interested	Very interested	Somewhat uninterested	Neither interested nor uninterested	Yes	Neither agree nor disagree	Neither agree nor disagree	Neither agree nor disagree	Neither agree nor disagree	Somewhat disagree	Somewhat agree	Somewhat disagree	Somewhat disagree	I do not know	Neither agree nor disagree	Neither agree nor disagree	Neither agree nor disagree	Neither agree nor disagree	Neither agree nor disagree	Neither agree nor disagree	Neither agree nor disagree	Neither agree nor disagree	Stage 2 - The Contributions Stage	I’m not too sure how to really know which stage i am in	Somewhat motivated	Interacting with other people
2023-09-24 11:24:43	2023-09-24 11:38:31	IP Address	100	827	True	2023-09-24 11:38:32	R_3CVgSIHPMV0tndo		email	EN	01LI66	Female		White		Hispanic or Latino	Very interested	Very interested	Very interested	Very interested	Somewhat interested	Very interested	Very interested	Yes	Neither agree nor disagree	Somewhat agree	Somewhat disagree	Neither agree nor disagree	Neither agree nor disagree	Somewhat agree	Neither agree nor disagree	Neither agree nor disagree	Yes	Somewhat agree	Somewhat agree	Somewhat disagree	Neither agree nor disagree	Neither agree nor disagree	Neither agree nor disagree	Neither agree nor disagree	Neither agree nor disagree	Stage 5 - The Inclusion/Social Action Stage	I placed myself in this stage because I feel like I can recognize the social injustices and lack of diversity that is occurring in healthcare and all around. Additionally, I feel like I live a very inclusive lifestyle where diversity is always welcome and my actions come from a place of meaning and intent. I know that positive change in society cannot made me unless everyone does their part to ta…	Very motivated	I have joined organizations run by underrepresented groups, and I hope to take what I learn from them and educate others.
2023-09-24 11:38:00	2023-09-24 11:40:21	IP Address	100	141	True	2023-09-24 11:40:22	R_1gbiKaew4q80d8O		email	EN	27FL68	Male		White		Prefer not to answer	Somewhat uninterested	Somewhat interested	Somewhat interested	Neither interested nor uninterested	Somewhat interested	Neither interested nor uninterested	Somewhat interested	Yes	Neither agree nor disagree	Somewhat agree	Somewhat agree	Somewhat agree	Neither agree nor disagree	Neither agree nor disagree	Neither agree nor disagree	Somewhat agree	Yes	Somewhat agree	Somewhat agree	Somewhat agree	Somewhat agree	Somewhat agree	Somewhat agree	Somewhat agree	Somewhat agree	Stage 4 - The Transformation/Structural Reform Stage	I feel as though I am advanced, but not too	Somewhat motivated	This experience would definitely
2023-09-24 12:03:57	2023-09-24 12:17:58	IP Address	100	840	True	2023-09-24 12:17:59	R_2fXf5WElqI1PyoN		email	EN	07LE73	Male		White		Not Hispanic or Latino	Neither interested nor uninterested	Neither interested nor uninterested	Very interested	Somewhat interested	Very interested	Very interested	Very interested	Yes	Somewhat agree	Strongly agree	Strongly agree	Strongly agree	Somewhat agree	Strongly agree	Strongly agree	Strongly agree	Yes	Strongly agree	Strongly agree	Strongly agree	Strongly agree	Strongly agree	Strongly agree	Strongly agree	Strongly agree	Stage 5 - The Inclusion/Social Action Stage	I am actively searching to make a change by joining groups and making a difference.	Somewhat motivated	Talking about these topics more in classes and doing more IPE events help me gain more knowledge on these topics.
2023-09-24 11:55:26	2023-09-24 12:21:35	IP Address	100	1569	True	2023-09-24 12:21:36	R_2VKZcD4xqnijNIv		email	EN	04HA66	Female		White		Not Hispanic or Latino	Somewhat interested	Somewhat uninterested	Somewhat uninterested	Somewhat interested	Somewhat interested	Somewhat interested	Somewhat interested	Yes	Somewhat disagree	Somewhat agree	Neither agree nor disagree	Somewhat disagree	Somewhat disagree	Somewhat disagree	Somewhat disagree	Somewhat disagree	Yes	Somewhat agree	Neither agree nor disagree	Somewhat disagree	Somewhat disagree	Somewhat disagree	Somewhat disagree	Somewhat disagree	Somewhat disagree	Stage 4 - The Transformation/Structural Reform Stage	I strive to converse with others in challenging dialogue to promote self reflection. I have brought my mindset to a place where I am thinking outside of the traditional way.	Neither motivated nor unmotivated	More data regarding the disparities
2023-09-24 13:03:22	2023-09-24 13:33:38	IP Address	100	1815	True	2023-09-24 13:33:39	R_3kBAdoe8LIzgZxn		email	EN	10CO74	Male		White		Not Hispanic or Latino	Neither interested nor uninterested	Very uninterested	Neither interested nor uninterested	Neither interested nor uninterested	Neither interested nor uninterested	Neither interested nor uninterested	Neither interested nor uninterested	No	Somewhat agree	Neither agree nor disagree	Somewhat disagree	Neither agree nor disagree	Somewhat agree	Neither agree nor disagree	Neither agree nor disagree	Neither agree nor disagree	No	Somewhat agree	Neither agree nor disagree	Somewhat disagree	Neither agree nor disagree	Neither agree nor disagree	Neither agree nor disagree	Neither agree nor disagree	Somewhat agree	Stage 2 - The Contributions Stage	I was going back and forth between stage 2 and 3, but I feel like 2 fits best. I think acknowledgement is where I'm at, with minimal to no incorporation of these topics.	Neither motivated nor unmotivated	I think taking time to visit cultural centers on campus would be a good start to understanding more about individual groups.
2023-09-20 12:20:27	2023-09-24 15:44:12	IP Address	100	357825	True	2023-09-24 15:44:13	R_3Jz1tROSrRTBmYt		email	EN	04GE69	Male		Asian		Not Hispanic or Latino	Somewhat interested	Somewhat interested	Somewhat interested	Somewhat interested	Somewhat interested	Somewhat interested	Somewhat interested	Yes	Somewhat agree	Somewhat agree	Somewhat agree	Somewhat agree	Somewhat agree	Somewhat agree	Neither agree nor disagree	Neither agree nor disagree	Yes	Neither agree nor disagree	Somewhat agree	Neither agree nor disagree	Somewhat agree	Somewhat agree	Somewhat agree	Neither agree nor disagree	Neither agree nor disagree	Stage 5 - The Inclusion/Social Action Stage	I am an international student and have been with many friends with different cultures. I know how to accept and understand them.	Somewhat motivated	How to communicate without offending anyone
2023-09-20 13:53:55	2023-09-24 17:54:43	IP Address	100	360048	True	2023-09-24 17:54:44	R_3rTBRt9QdbhqE4F		email	EN	30SC67	Female		White		Not Hispanic or Latino	Somewhat interested	Somewhat interested	Somewhat interested	Somewhat interested	Somewhat interested	Somewhat interested	Somewhat interested	No	Neither agree nor disagree	Somewhat agree	Neither agree nor disagree	Somewhat agree	Somewhat agree	Somewhat agree	Somewhat agree	Somewhat agree	No	Neither agree nor disagree	Somewhat agree	Neither agree nor disagree	Somewhat agree	Neither agree nor disagree	Somewhat agree	Somewhat agree	Somewhat agree	Stage 4 - The Transformation/Structural Reform Stage	I have a very understanding and open mindset but I hold certain ideas that stick with me because of bad previous experiences.	Somewhat motivated	Just shining light on all aspects: the good, the bad, and the dirty.
2023-09-24 18:50:11	2023-09-24 18:53:55	IP Address	100	223	True	2023-09-24 18:53:56	R_Us7V3UdFSOF64q5		email	EN	16NO62	Female		White		Not Hispanic or Latino	Somewhat interested	Somewhat interested	Very interested	Somewhat interested	Somewhat interested	Neither interested nor uninterested	Somewhat interested	Yes	Somewhat agree	Somewhat agree	Somewhat agree	Somewhat agree	Somewhat agree	Somewhat agree	Somewhat agree	Somewhat agree	Yes	Somewhat agree	Somewhat agree	Somewhat agree	Somewhat agree	Somewhat agree	Somewhat agree	Somewhat agree	Somewhat agree	Stage 5 - The Inclusion/Social Action Stage	I think I work very hard to be socially inclusive and welcoming to all others as well as stand up for individuals within our society.	Very motivated	Just more experiences. I believe we are culminations of our experiences and that is how we learn and better ourselves.
2023-09-24 19:07:34	2023-09-24 19:09:38	IP Address	100	124	True	2023-09-24 19:09:39	R_211HHLdZk5Jd8cB		email	EN	28LA70	Male		Asian		Not Hispanic or Latino	Neither interested nor uninterested	Neither interested nor uninterested	Neither interested nor uninterested	Neither interested nor uninterested	Neither interested nor uninterested	Neither interested nor uninterested	Neither interested nor uninterested	No	Somewhat agree	Somewhat agree	Somewhat agree	Somewhat agree	Somewhat agree	Somewhat agree	Somewhat agree	Somewhat agree	Yes	Somewhat agree	Somewhat agree	Somewhat agree	Somewhat agree	Somewhat agree	Somewhat agree	Somewhat agree	Somewhat agree	Stage 6 - The Racial Equity Mindset Stage	i belong to a marginalized minority group	Somewhat motivated	interacting with others in underserved communities
2023-09-24 19:15:47	2023-09-24 19:24:49	IP Address	100	541	True	2023-09-24 19:24:50	R_bNovayfW35zPBKh		email	EN	28RO67	Female		White		Not Hispanic or Latino	Somewhat interested	Neither interested nor uninterested	Neither interested nor uninterested	Very interested	Very interested	Very interested	Neither interested nor uninterested	No	Somewhat disagree	Somewhat disagree	Somewhat disagree	Somewhat disagree	Somewhat disagree	Somewhat disagree	Somewhat disagree	Neither agree nor disagree	No	Somewhat disagree	Somewhat disagree	Somewhat disagree	Somewhat disagree	Somewhat disagree	Somewhat disagree	Somewhat disagree	Neither agree nor disagree	Stage 4 - The Transformation/Structural Reform Stage	I previously have adjusted my viewpoints and I am at the point of where I want to change them and I am working on steps I need to take so I can do that.	Somewhat unmotivated	Getting information how we can best support different communities and how we can be a resource.
2023-09-24 19:17:42	2023-09-24 19:25:15	IP Address	100	453	True	2023-09-24 19:25:16	R_1GB9NLmxVuFxSwQ		email	EN	25LI68	Female		White		Not Hispanic or Latino	Somewhat interested	Neither interested nor uninterested	Neither interested nor uninterested	Somewhat interested	Somewhat interested	Somewhat interested	Neither interested nor uninterested	No	Somewhat disagree	Somewhat agree	Neither agree nor disagree	Somewhat disagree	Somewhat disagree	Somewhat agree	Somewhat agree	Somewhat disagree	Yes	Somewhat agree	Somewhat agree	Neither agree nor disagree	Somewhat agree	Somewhat agree	Somewhat agree	Somewhat agree	Somewhat agree	Stage 4 - The Transformation/Structural Reform Stage	I have my own opinions and thoughts but I know how to be able to change my point-of-view in a respectful matter to provide care	Neither motivated nor unmotivated	Teamwork that involves listening to other POVs/ideas and reflect on them
2023-09-24 20:25:01	2023-09-24 20:37:02	IP Address	100	720	True	2023-09-24 20:37:02	R_cNrmDrFRWATyzW9		email	EN	02CO67	Male		White		Not Hispanic or Latino	Neither interested nor uninterested	Neither interested nor uninterested	Neither interested nor uninterested	Neither interested nor uninterested	Somewhat interested	Somewhat interested	Somewhat interested	Yes	Neither agree nor disagree	Somewhat agree	Neither agree nor disagree	Neither agree nor disagree	Neither agree nor disagree	Neither agree nor disagree	Neither agree nor disagree	Neither agree nor disagree	I do not know	Somewhat disagree	Somewhat agree	Neither agree nor disagree	Neither agree nor disagree	Neither agree nor disagree	Neither agree nor disagree	Neither agree nor disagree	Neither agree nor disagree	Stage 3 - The Additive/Integration Stage	The rigorous challenging dialogue is not consistent.	Neither motivated nor unmotivated	I do not know.
2023-09-24 20:50:53	2023-09-24 21:06:49	IP Address	100	956	True	2023-09-24 21:06:51	R_2wuwiY0TOUlHEn9		email	EN	19HE64	Female		White		Not Hispanic or Latino	Somewhat interested	Somewhat interested	Somewhat interested	Very interested	Very interested	Very interested	Neither interested nor uninterested	Yes	Somewhat disagree	Somewhat agree	Somewhat disagree	Somewhat disagree	Neither agree nor disagree	Somewhat agree	Somewhat disagree	Somewhat disagree	Yes	Somewhat disagree	Somewhat agree	Somewhat disagree	Somewhat disagree	Somewhat disagree	Somewhat agree	Strongly disagree	Strongly disagree	Stage 4 - The Transformation/Structural Reform Stage	I put myself in Stage 4 because I enjoy learning about other cultures and having challenging discussions with individuals about cultural differences. I also am always open to having my mindset challenged. However, I cannot put myself at Stage 5 because I do not intentionally weave diversity into the activities of my life. With that being said, I do not fight diversity from occurring either.	Somewhat unmotivated	I do not include people in my life solely because they may contribute in some way to diversity within it. With that being said, I think that if I were to be able to meet people from many different backgrounds and be able to interact with them, that this naturally would diversify the way I view the world and who I network with.
2023-09-24 21:30:58	2023-09-24 23:17:09	IP Address	100	6370	True	2023-09-24 23:17:10	R_tRJQyixj7pCvXxf		email	EN	04KA68	Male		Asian		Not Hispanic or Latino	Somewhat interested	Somewhat interested	Very interested	Somewhat interested	Somewhat interested	Very interested	Very interested	Yes	Somewhat agree	Strongly agree	Somewhat agree	Strongly agree	Somewhat agree	Strongly agree	Somewhat agree	Strongly agree	Yes	Neither agree nor disagree	Strongly agree	Neither agree nor disagree	Somewhat agree	Neither agree nor disagree	Strongly agree	Neither agree nor disagree	Strongly agree	Stage 5 - The Inclusion/Social Action Stage	I placed myself in this current stage because I have already taken PHRM 826, which makes me very aware of how health care is affected by diversity. My friends are all from various backgrounds, ethnicities, and beliefs. Furthermore, my IPPE rotation has exposed me to patients from various age groups, ethnicities, sexual orientation, and backgrounds. Thus, I place myself at this current stage.	Very motivated	I would like more on-hand experience with working with underserved, marginalized, and disenfranchised population, such as patient counseling and immunization opportunities.
2023-09-24 23:42:34	2023-09-24 23:47:19	IP Address	100	284	True	2023-09-24 23:47:20	R_3fH4JxajO6nr15p		email	EN	20PR66	Female		Asian		Not Hispanic or Latino	Somewhat interested	Neither interested nor uninterested	Somewhat interested	Somewhat interested	Somewhat interested	Somewhat interested	Very interested	No	Somewhat disagree	Somewhat disagree	Somewhat disagree	Neither agree nor disagree	Somewhat disagree	Neither agree nor disagree	Somewhat disagree	Somewhat disagree	Yes	Neither agree nor disagree	Neither agree nor disagree	Somewhat disagree	Neither agree nor disagree	Neither agree nor disagree	Neither agree nor disagree	Neither agree nor disagree	Somewhat disagree	Stage 4 - The Transformation/Structural Reform Stage	I am aware of my traditional viewpoints and biases and I want to make a change. I am involving myself with programs and communities that will teach me to change my perspective.	Somewhat motivated	General history of certain groups and types of language to not use
2023-09-24 23:10:14	2023-09-25 00:48:17	IP Address	100	5883	True	2023-09-25 00:48:18	R_1Ff9v827MdzfSil		email	EN	08RE60	Female		Asian		Not Hispanic or Latino	Somewhat interested	Somewhat interested	Somewhat interested	Somewhat interested	Somewhat interested	Somewhat interested	Somewhat interested	No	Somewhat agree	Somewhat agree	Somewhat agree	Somewhat agree	Somewhat agree	Somewhat agree	Neither agree nor disagree	Neither agree nor disagree	Yes	Somewhat agree	Somewhat agree	Neither agree nor disagree	Neither agree nor disagree	Somewhat agree	Somewhat agree	Neither agree nor disagree	Neither agree nor disagree	Stage 4 - The Transformation/Structural Reform Stage	I placed myself in the transformation/structural reform stage because I am very open-minded but I have not reach the level where I invite other voices into my personal life. I respect them but I am not comfortable enough to make a deep bond with them.	Somewhat motivated	Interacting with people different than me and spending more time with them will make me more comfortable and will help me progress along the stages.
2023-09-25 01:01:21	2023-09-25 01:14:19	IP Address	100	777	True	2023-09-25 01:14:20	R_2zd279vmJWdBHGL		email	EN	16WI58	Female		Asian		Not Hispanic or Latino	Somewhat interested	Somewhat interested	Very interested	Neither interested nor uninterested	Somewhat interested	Very interested	Somewhat interested	I do not know	Somewhat disagree	Somewhat agree	Somewhat disagree	Somewhat agree	Neither agree nor disagree	Strongly agree	Somewhat agree	Somewhat disagree	Yes	Somewhat agree	Strongly agree	Neither agree nor disagree	Somewhat agree	Somewhat agree	Strongly agree	Neither agree nor disagree	Somewhat agree	Stage 4 - The Transformation/Structural Reform Stage	There is an open mind, but I am not that active.	Neither motivated nor unmotivated	I’m not sure at this time
2023-09-25 07:36:25	2023-09-25 07:41:33	IP Address	100	307	True	2023-09-25 07:41:34	R_10BMH1L0PX9b2pX		email	EN	21HO69	Female		White		Not Hispanic or Latino	Very interested	Somewhat interested	Very interested	Somewhat interested	Somewhat interested	Somewhat interested	Very interested	No	Somewhat disagree	Somewhat agree	Somewhat disagree	Somewhat disagree	Somewhat agree	Somewhat agree	Somewhat disagree	Somewhat agree	No	Somewhat disagree	Somewhat agree	Somewhat disagree	Somewhat disagree	Somewhat agree	Somewhat agree	Somewhat disagree	Somewhat agree	Stage 4 - The Transformation/Structural Reform Stage	I placed myself in this stage because I am self-aware of the mindset I have regarding underserved and marginalized groups, I have not had the opportunity to create programs where they include these groups.	Very motivated	Figuring out what tools we need to move up to the racial equity mindset stage. Making a difference and looking at performance activism versus actually serving these populations.
2023-09-25 07:39:23	2023-09-25 07:41:38	IP Address	100	135	True	2023-09-25 07:41:39	R_12ydkffe0r9ZDec		email	EN	08CA66	Male		Asian		Not Hispanic or Latino	Somewhat uninterested	Somewhat uninterested	Neither interested nor uninterested	Neither interested nor uninterested	Neither interested nor uninterested	Neither interested nor uninterested	Neither interested nor uninterested	Yes	Somewhat agree	Somewhat agree	Somewhat agree	Somewhat agree	Somewhat agree	Somewhat agree	Somewhat agree	Somewhat agree	Yes	Somewhat agree	Somewhat agree	Somewhat agree	Somewhat agree	Somewhat agree	Somewhat agree	Somewhat agree	Somewhat agree	Stage 5 - The Inclusion/Social Action Stage	I felt it was where my current understanding is at with my experience.	Somewhat motivated	Interactive activities with classmates
2023-09-25 01:14:29	2023-09-25 08:04:57	IP Address	100	24627	True	2023-09-25 08:04:58	R_3LbtLgsPBBfeMvn		email	EN	14CU68	Male		Asian		Not Hispanic or Latino	Neither interested nor uninterested	Neither interested nor uninterested	Somewhat interested	Somewhat interested	Neither interested nor uninterested	Neither interested nor uninterested	Somewhat interested	Yes	Somewhat agree	Somewhat agree	Somewhat agree	Somewhat agree	Somewhat agree	Somewhat agree	Somewhat agree	Somewhat agree	Yes	Somewhat agree	Somewhat agree	Somewhat agree	Somewhat agree	Neither agree nor disagree	Somewhat agree	Neither agree nor disagree	Neither agree nor disagree	Stage 5 - The Inclusion/Social Action Stage	I put myself in 5 because I believe I understand the importance of having social equity and diversity and it’s importance in not only healthcare but in all other aspects involving patients and others.	Somewhat motivated	I think that activities that are possibly hands on, or are like a panel discussion will help understand more and gain many opinions
2023-09-24 14:40:56	2023-09-25 08:08:01	IP Address	100	62824	True	2023-09-25 08:08:02	R_2rOZdGaElEbuy6L		email	EN	05VO66	Female		White		Not Hispanic or Latino	Very interested	Very interested	Very interested	Very interested	Very interested	Very interested	Very interested	Yes	Strongly agree	Somewhat agree	Somewhat disagree	Somewhat agree	Somewhat agree	Neither agree nor disagree	Somewhat agree	Somewhat disagree	Yes	Strongly agree	Strongly agree	Neither agree nor disagree	Somewhat agree	Somewhat agree	Somewhat agree	Somewhat agree	Somewhat disagree	Stage 4 - The Transformation/Structural Reform Stage	I placed myself in this state because this is what I got in phrm 826, and also because I’ve done a lot of volunteering and I’ve started working with advocacy groups for the health and equity of underserved communities and minority populations.	Very motivated	I think that being more active in healthcare based organizations helping in minority and underserved populations would be a great way of progressing along the stages and where I could do more help because of my education. I think working with advocacy groups more would also be a good way to educate myself and better advocate for those communities.
2023-09-20 12:21:12	2023-09-25 08:14:31	IP Address	100	417198	True	2023-09-25 08:14:31	R_1LevVi51jY8oK5E		email	EN	25NO67	Female		White		Hispanic or Latino	Very interested	Very interested	Very interested	Very interested	Very interested	Very interested	Very interested	I do not know	Neither agree nor disagree	Somewhat agree	Somewhat agree	Somewhat agree	Neither agree nor disagree	Somewhat agree	Somewhat disagree	Neither agree nor disagree	I do not know	Somewhat agree	Somewhat agree	Somewhat agree	Somewhat agree	Neither agree nor disagree	Neither agree nor disagree	Somewhat agree	Somewhat agree	Stage 5 - The Inclusion/Social Action Stage	I place myself at this stage because not only do I acknowledge the diversity in my close circle, friends, and coworkers, but I am a part of organizations that promote inclusion and equity.	Very motivated	I would like to know more information as to how I can promote and advocate for underrepresented and marginalized patients to become a better healthcare provider.
2023-09-25 08:31:21	2023-09-25 08:38:46	IP Address	100	444	True	2023-09-25 08:38:47	R_2eWrYg4H0OoFWsb		email	EN	09SU69	Male		White		Not Hispanic or Latino	Very interested	Somewhat interested	Very interested	Very interested	Very interested	Very interested	Very interested	Yes	Strongly agree	Somewhat agree	Neither agree nor disagree	Somewhat agree	Strongly agree	Somewhat agree	Neither agree nor disagree	Somewhat agree	No	Somewhat agree	Somewhat agree	Neither agree nor disagree	Somewhat agree	Strongly agree	Somewhat agree	Neither agree nor disagree	Somewhat agree	Stage 4 - The Transformation/Structural Reform Stage	I placed myself in the Transformation/Structural Reform stage as I was brought to Purdue with a very small background in other cultures and equity across those cultures. I was raised in a place where the culture was very prevalent but very consistent with each member of the town. I placed myself in the Transformation stage as I am actively attending IPE experiences and completing class activities…	Very motivated	I believe activities like what we do in these IPE experiences would be the most helpful in allowing me to progress along the stages. Being able to directly here from other humans in different cultures allows me to understand there thought processes and experiences in how they are treated in healthcare. Furthermore, I think having practice speaking with simulated scenarios would help me to progres…
2023-09-24 11:20:27	2023-09-25 08:47:20	IP Address	100	77213	True	2023-09-25 08:47:21	R_1feoHA1GW30GItW		email	EN	05BO58	Male		White		Not Hispanic or Latino	Neither interested nor uninterested	Neither interested nor uninterested	Somewhat uninterested	Neither interested nor uninterested	Neither interested nor uninterested	Neither interested nor uninterested	Neither interested nor uninterested	Yes	Strongly agree	Strongly agree	Strongly agree	Strongly agree	Strongly agree	Strongly agree	Strongly agree	Strongly agree	Yes	Neither agree nor disagree	Neither agree nor disagree	Neither agree nor disagree	Neither agree nor disagree	Neither agree nor disagree	Neither agree nor disagree	Neither agree nor disagree	Neither agree nor disagree	Stage 4 - The Transformation/Structural Reform Stage	My training in school	Somewhat motivated	Activities introducing me to more concepts
2023-09-25 08:42:36	2023-09-25 08:48:43	IP Address	100	366	True	2023-09-25 08:48:44	R_1jerZoyogiGb3eL		email	EN	01LA69	Male		White		Not Hispanic or Latino	Very interested	Somewhat interested	Somewhat uninterested	Somewhat interested	Very interested	Somewhat interested	Very interested	Yes	Somewhat agree	Somewhat agree	Somewhat disagree	Somewhat agree	Somewhat agree	Strongly agree	Somewhat agree	Somewhat disagree	Yes	Somewhat agree	Neither agree nor disagree	Somewhat disagree	Somewhat agree	Somewhat agree	Strongly agree	Somewhat disagree	Somewhat agree	Stage 5 - The Inclusion/Social Action Stage	I went to school with a lot of people from different cultural backgrounds, mainly African-American and Latinx. As such, I’ve learned since a young age to be inclusive of all, while valuing their contributions and individual experiences.	Somewhat unmotivated	Being able to work with more people of different cultural backgrounds.
2023-09-24 12:13:41	2023-09-25 08:53:40	IP Address	100	74398	True	2023-09-25 08:53:41	R_tG4E12Vno83CDmh		email	EN	07LC70	Male		White		Not Hispanic or Latino	Very interested	Very interested	Very interested	Very interested	Very interested	Very interested	Very interested	Yes	Strongly agree	Strongly agree	Strongly agree	Strongly agree	Strongly agree	Strongly agree	Strongly agree	Strongly agree	Yes	Strongly agree	Strongly agree	Strongly agree	Strongly agree	Strongly agree	Strongly agree	Strongly agree	Strongly agree	Stage 4 - The Transformation/Structural Reform Stage	I place myself here because I am personally very passionate about health equity and social justice however I don’t think I have gotten to a point where all those around me are influenced to think the same.	Somewhat motivated	More experiences to directly serve the community like vaccine clinics at food banks like St Vincent Dr Paul or Gleaners, or opportunities to engage with the community like I’ve done through CHEqI at the Día del Niño and Tippecanoe Latino Fest. At these events we played a medication safety game with the kids and gave out home medication disposal systems to the parents and educated them on how they…
2023-09-25 08:58:34	2023-09-25 09:02:11	IP Address	100	217	True	2023-09-25 09:02:12	R_2YQidc40hlQLySD		email	EN	05LA62	Female		White		Not Hispanic or Latino	Somewhat interested	Very interested	Somewhat interested	Somewhat interested	Somewhat uninterested	Somewhat uninterested	Very uninterested	Yes	Somewhat agree	Somewhat agree	Somewhat agree	Somewhat agree	Somewhat agree	Somewhat agree	Somewhat agree	Somewhat agree	No	Somewhat agree	Somewhat agree	Somewhat agree	Somewhat agree	Somewhat agree	Somewhat agree	Somewhat agree	Somewhat agree	Stage 3 - The Additive/Integration Stage	I have no desire to change my mindset	Very unmotivated	Seeing an in-person example of how progressing through the stages (being at stage 5 versus 4) affects patient care may actually motivate me to want to move stages.
2023-09-24 12:04:32	2023-09-25 10:21:04	IP Address	100	80192	True	2023-09-25 10:21:05	R_2tkZgJoLBTSg6Ji		email	EN	11LA69	Male		White		Prefer not to answer	Neither interested nor uninterested	Neither interested nor uninterested	Neither interested nor uninterested	Neither interested nor uninterested	Neither interested nor uninterested	Neither interested nor uninterested	Neither interested nor uninterested	No	Neither agree nor disagree	Neither agree nor disagree	Neither agree nor disagree	Neither agree nor disagree	Neither agree nor disagree	Neither agree nor disagree	Neither agree nor disagree	Neither agree nor disagree	No	Neither agree nor disagree	Neither agree nor disagree	Neither agree nor disagree	Neither agree nor disagree	Neither agree nor disagree	Neither agree nor disagree	Neither agree nor disagree	Neither agree nor disagree	Stage 2 - The Contributions Stage	I do not feel as though D.E.I is effective. I remain indifferent	Neither motivated nor unmotivated	An actual solution besides chastising others for not being "a part of the team"
2023-09-25 14:14:48	2023-09-25 14:18:06	IP Address	100	198	True	2023-09-25 14:18:07	R_3HjBL1eJAkmpX9m		email	EN	29SO71	Male		White		Not Hispanic or Latino	Very interested	Very interested	Very interested	Very interested	Very interested	Very interested	Very interested	I do not know	Strongly agree	Strongly agree	Strongly agree	Strongly agree	Strongly agree	Strongly agree	Strongly agree	Strongly agree	I do not know	Strongly agree	Strongly agree	Strongly agree	Strongly agree	Strongly agree	Strongly agree	Strongly agree	Strongly agree	Stage 4 - The Transformation/Structural Reform Stage	I belive everyone is equal	Somewhat motivated	To meet people that can help explain it more
2023-09-20 21:26:37	2023-09-25 14:52:59	IP Address	100	408382	True	2023-09-25 14:53:00	R_278uNapF0JUbs5y		email	EN	02LO66	Female		White		Not Hispanic or Latino	Very interested	Very interested	Very interested	Very interested	Very interested	Very interested	Very interested	Yes	Somewhat agree	Somewhat agree	Neither agree nor disagree	Neither agree nor disagree	Somewhat agree	Somewhat agree	Neither agree nor disagree	Neither agree nor disagree	Yes	Somewhat agree	Somewhat agree	Neither agree nor disagree	Neither agree nor disagree	Somewhat agree	Neither agree nor disagree	Neither agree nor disagree	Neither agree nor disagree	Stage 4 - The Transformation/Structural Reform Stage	I feel as though I am in this stage because I feel like I am able to think of things from diverse perspectives and expect others around me to do the same.	Very motivated	Specific steps in how to do so.
2023-09-20 12:19:04	2023-09-20 12:23:09	IP Address	7	244	False	2023-09-27 12:23:12	R_WDO7ifVf30H9BlL		email	EN
2023-09-20 12:21:05	2023-09-20 12:23:34	IP Address	13	148	False	2023-09-27 12:23:35	R_4MCDFHm7MEHUFa1		email	EN	12CA68
2023-09-20 13:06:14	2023-09-20 13:06:22	IP Address	7	7	False	2023-09-27 13:06:23	R_2amNOC3HMWUunMt		email	EN
2023-09-20 13:42:47	2023-09-20 13:43:38	IP Address	40	51	False	2023-09-27 13:43:43	R_1HbDkQKfjfD7RpA		email	EN	24AM69	Male		Asian		Not Hispanic or Latino	Neither interested nor uninterested	Neither interested nor uninterested	Very interested	Somewhat interested	Somewhat interested	Somewhat interested	Somewhat interested
2023-09-25 19:46:33	2023-09-27 19:45:39	IP Address	100	172745	True	2023-09-27 19:45:40	R_1C7TFYVuQzD8wEz		email	EN	14JO66	Female		American Indian or Alaska Native,White		Not Hispanic or Latino	Somewhat interested	Somewhat interested	Very interested	Very interested	Very interested	Very interested	Somewhat interested	Yes	Somewhat agree	Somewhat agree	Somewhat agree	Somewhat agree	Somewhat agree	Somewhat agree	Somewhat agree	Somewhat agree	Yes	Strongly agree	Somewhat agree	Strongly agree	Somewhat agree	Somewhat agree	Somewhat agree	Somewhat agree	Somewhat agree	Stage 4 - The Transformation/Structural Reform Stage	I would say my personal experiences and mindsets are changed. I am more understanding and have sympathy since being in Purdue's pharmacy than I did before.	Somewhat motivated	Attending clubs, being a member in the community who strives to help others that are in unfortunate circumstances.
2023-09-20 20:37:34	2023-09-20 20:38:50	IP Address	13	75	False	2023-09-27 20:38:54	R_2afOaEdzevg6aJ4		email	EN	30PE72
2023-09-21 06:15:55	2023-09-21 06:16:06	IP Address	7	11	False	2023-09-28 06:16:07	R_2a8rcEo7hAgkdvM		email	EN
2023-09-20 12:20:01	2023-09-23 10:07:32	IP Address	7	251250	False	2023-09-30 10:07:33	R_2rkYHsCHdnOKqw8		email	EN
2023-09-23 11:17:32	2023-09-23 11:19:24	IP Address	67	111	False	2023-09-30 11:19:26	R_PU4vBIVyLThL1Fn		email	EN	07LO69	Male		White		Not Hispanic or Latino	Very interested	Somewhat interested	Very interested	Very interested	Somewhat interested	Somewhat interested	Somewhat interested	Yes	Somewhat agree	Somewhat agree	Somewhat agree	Somewhat agree	Somewhat agree	Somewhat agree	Somewhat agree	Somewhat agree	Yes	Somewhat agree	Somewhat agree	Somewhat agree	Somewhat agree	Somewhat agree	Strongly agree	Somewhat agree	Somewhat agree
2023-09-23 12:32:27	2023-09-23 12:45:36	IP Address	13	789	False	2023-09-30 12:45:41	R_2y9ObqWRCIlloMZ		email	EN	19CE66
2023-09-20 20:46:31	2023-09-23 13:13:28	IP Address	40	232016	False	2023-09-30 13:13:30	R_3izhhbIKusaFZf3		email	EN	12CO75	Male		White		Not Hispanic or Latino	Somewhat interested	Very uninterested	Somewhat uninterested	Somewhat uninterested	Somewhat interested	Somewhat interested	Somewhat interested
2023-09-23 20:56:46	2023-09-23 21:38:41	IP Address	7	2515	False	2023-09-30 21:38:43	R_3lrm3a5ymnqnLaw		email	EN
2023-09-20 12:53:15	2023-09-24 11:20:16	IP Address	7	340021	False	2023-10-01 11:20:20	R_1latbUauPTh1uGH		email	EN
2023-09-21 06:23:51	2023-09-24 11:21:45	IP Address	40	277074	False	2023-10-01 11:21:49	R_2dsSEB0Ij2bEFpl		email	EN	01CA56	Female		White		Prefer not to answer	Somewhat interested	Somewhat interested	Somewhat interested	Very interested	Somewhat interested	Very interested	Very interested
2023-09-24 07:32:39	2023-09-24 11:22:58	IP Address	67	13819	False	2023-10-01 11:22:59	R_3EXPbtIQkWkvE13		email	EN	25NO64	Male		Asian		Not Hispanic or Latino	Somewhat uninterested	Neither interested nor uninterested	Somewhat interested	Somewhat interested	Somewhat uninterested	Neither interested nor uninterested	Somewhat interested	Yes	Somewhat agree	Somewhat agree	Strongly agree	Neither agree nor disagree	Somewhat agree	Strongly agree	Neither agree nor disagree	Somewhat agree	I do not know	Somewhat agree	Somewhat agree	Strongly agree	Neither agree nor disagree	Somewhat agree	Somewhat agree	Somewhat disagree	Somewhat agree
2023-09-24 11:57:57	2023-09-24 11:58:22	IP Address	7	25	False	2023-10-01 11:58:23	R_ZBGt7sU1P4T3VXX		email	EN
2023-09-24 13:02:13	2023-09-24 13:02:18	IP Address	7	5	False	2023-10-01 13:02:20	R_OwiBHhmpWgSvzmV		email	EN
2023-09-24 13:35:10	2023-09-24 13:40:27	IP Address	7	317	False	2023-10-01 13:40:31	R_XhXzJ5ddysFR2tb		email	EN
2023-09-20 18:24:46	2023-09-24 13:53:37	IP Address	67	329331	False	2023-10-01 13:53:38	R_2fKdwGdrdam6vOk		email	EN	07FI72	Male		White		Not Hispanic or Latino	Somewhat interested	Neither interested nor uninterested	Somewhat interested	Somewhat interested	Somewhat interested	Somewhat interested	Neither interested nor uninterested	Yes	Neither agree nor disagree	Somewhat disagree	Somewhat disagree	Somewhat disagree	Somewhat disagree	Somewhat disagree	Somewhat disagree	Somewhat disagree	No	Somewhat disagree	Somewhat disagree	Somewhat disagree	Somewhat disagree	Somewhat disagree	Somewhat disagree	Somewhat disagree	Somewhat disagree
2023-09-22 13:47:01	2023-09-24 14:29:59	IP Address	13	175378	False	2023-10-01 14:30:00	R_a5jSb0feX5t48r7		email	EN	23WH65
2023-09-24 15:37:18	2023-09-24 15:37:29	IP Address	7	10	False	2023-10-01 15:37:31	R_3EoIAIv4qAKI1y8		email	EN
2023-09-24 15:51:01	2023-09-24 15:51:28	IP Address	13	27	False	2023-10-01 15:51:29	R_shWUL960Lkkdbhv		email	EN	01lo69
2023-09-20 12:23:24	2023-09-24 18:05:42	IP Address	67	366138	False	2023-10-01 18:05:44	R_1E0DSx3MTXIshKw		email	EN	18HA60	Female		Asian		Not Hispanic or Latino	Somewhat interested	Somewhat interested	Somewhat interested	Somewhat interested	Somewhat interested	Somewhat interested	Somewhat interested	Yes	Somewhat agree	Somewhat agree	Somewhat disagree	Somewhat agree	Somewhat agree	Somewhat agree	Neither agree nor disagree	Neither agree nor disagree	Yes	Somewhat agree	Somewhat agree	Somewhat agree	Somewhat agree	Somewhat agree	Somewhat agree	Somewhat agree	Somewhat agree
2023-09-24 20:35:42	2023-09-24 20:38:56	IP Address	67	194	False	2023-10-01 20:39:05	R_r73ov7rPZJoxrix		email	EN	12LY67	Female		White		Not Hispanic or Latino	Very interested	Very interested	Very interested	Very interested	Very interested	Very interested	Very interested	No	Neither agree nor disagree	Somewhat agree	Neither agree nor disagree	Neither agree nor disagree	Neither agree nor disagree	Neither agree nor disagree	Neither agree nor disagree	Neither agree nor disagree	No	Neither agree nor disagree	Neither agree nor disagree	Somewhat disagree	Neither agree nor disagree	Neither agree nor disagree	Neither agree nor disagree	Somewhat disagree	Neither agree nor disagree
2023-09-21 15:42:07	2023-09-24 21:05:02	IP Address	67	278575	False	2023-10-01 21:05:04	R_1IFLTPHazJkECYc		email	EN	30LO66	Female		Asian		Not Hispanic or Latino	Neither interested nor uninterested	Neither interested nor uninterested	Neither interested nor uninterested	Neither interested nor uninterested	Neither interested nor uninterested	Neither interested nor uninterested	Neither interested nor uninterested	I do not know	Neither agree nor disagree	Somewhat agree	Somewhat agree	Somewhat agree	Somewhat agree	Somewhat agree	Somewhat agree	Somewhat agree	I do not know	Somewhat agree	Somewhat agree	Somewhat agree	Somewhat agree	Somewhat agree	Somewhat agree	Somewhat agree	Somewhat agree
2023-09-24 22:10:13	2023-09-24 22:10:29	IP Address	7	15	False	2023-10-01 22:10:30	R_21mKZNAtoYyjDiu		email	EN
2023-09-22 16:19:34	2023-09-25 06:30:16	IP Address	40	223841	False	2023-10-02 06:30:17	R_3dGGIvsEFPPFLiO		email	EN	27SA74	Male		White		Not Hispanic or Latino	Somewhat uninterested	Somewhat uninterested	Somewhat uninterested	Somewhat uninterested	Somewhat uninterested	Somewhat uninterested	Somewhat uninterested
2023-09-25 07:13:42	2023-09-25 07:14:09	IP Address	13	27	False	2023-10-02 07:14:14	R_1Lw0poL6PppDUR1		email	EN	10mt60
2023-09-26 11:46:17	2023-09-26 11:47:25	IP Address	40	68	False	2023-10-03 11:47:32	R_3LijVA3V7nPovT0		email	EN	09WA61	Female		White		Not Hispanic or Latino	Very interested	Very interested	Very interested	Very interested	Very interested	Very interested	Very interested
