# Supplementary material for: An interprofessional model to improve LGBTQ+ specific cultural competence in dental and pharmacy students
Source: PLoS One. 2025 Jan 9;20(1):e0313492. doi: 10.1371/journal.pone.0313492 (PMC11717247; doi:10.1371/journal.pone.0313492)
Supplement: S4 Data — (XLSX) [file pone.0313492.s005.xlsx]

## Sheet: Sheet0
StartDate	EndDate	Status	Progress	Duration (in seconds)	Finished	RecordedDate	ResponseId	ExternalReference	DistributionChannel	UserLanguage	Q1	Q18	Q18_3_TEXT	Q19	Q20	Q20_8_TEXT	Q21	Q21_4_TEXT	Q22	Q22_8_TEXT	Q23	Q3	Q3_6_TEXT	Q4	Q4_4_TEXT	Q5_1	Q5_2	Q5_3	Q5_4	Q5_5	Q5_6	Q5_7	Q25_1	Q25_2	Q25_3	Q25_4	Q25_5	Q25_6	Q26	Q27	Q27_6_TEXT	Q6	Q7_1	Q7_2	Q7_3	Q7_4	Q7_5	Q7_6	Q7_7
Start Date	End Date	Response Type	Progress	Duration (in seconds)	Finished	Recorded Date	Response ID	External Data Reference	Distribution Channel	User Language	Please create a unique, 6-digit identifier using the following information: First two digits: day of the month on which you were born Second two digits: first two letters of the high school you attendedThird two digits: your height in inches For example, for Purdue Pete who was born on May 6, 1869, attended Jefferson High School, and is 6" tall, his unique 6-digit identifier would be: 06JE72	Which program are your currently enrolled in? - Selected Choice	Which program are your currently enrolled in? - Other (please specify) - Text	What is your age (in years)?	What is your sexual orientation? - Selected Choice	What is your sexual orientation? - Other (please specify) - Text	Please indicate the pronouns you use socially (select all that apply). - Selected Choice	Please indicate the pronouns you use socially (select all that apply). - Other (please specify) - Text	What is your current gender identity? - Selected Choice	What is your current gender identity? - Additional gender category, please specify - Text	What sex were you assigned at birth on your original birthcertificate? (Please check one)	What race best describes you? (select all that apply) - Selected Choice	What race best describes you? (select all that apply) - Other - Text	What is the best description of your ethnicity? - Selected Choice	What is the best description of your ethnicity? - Other (please specify) - Text	Please rate your level of interest in learning more about the following topics in health equity - Stigma	Please rate your level of interest in learning more about the following topics in health equity - LGBTQ+	Please rate your level of interest in learning more about the following topics in health equity - Racism in Healthcare	Please rate your level of interest in learning more about the following topics in health equity - Engaging Communities Experiencing Homelessness	Please rate your level of interest in learning more about the following topics in health equity - Engaging Rural Communities	Please rate your level of interest in learning more about the following topics in health equity - Food Insecurity & Health	Please rate your level of interest in learning more about the following topics in health equity - Cultural Humility	Indicate your level of agreement or provide informationregarding the following statements related to LGBTQIA+inclusivity and education at your educational institution. - The school has any process/mechanism to address gender discrimination in-house and to help patients address gender discrimination experienced in general	Indicate your level of agreement or provide informationregarding the following statements related to LGBTQIA+inclusivity and education at your educational institution. - LGBTQIA+ community is represented well at each table and apart of all conversations in my institution	Indicate your level of agreement or provide informationregarding the following statements related to LGBTQIA+inclusivity and education at your educational institution. - My institution has an explicit mission (with objectives) on serving gender minority people	Indicate your level of agreement or provide informationregarding the following statements related to LGBTQIA+inclusivity and education at your educational institution. - My school has physical spaces and information/materials affirming to LGBTQIA+ people	Indicate your level of agreement or provide informationregarding the following statements related to LGBTQIA+inclusivity and education at your educational institution. - I have received specific training or education on providing care to LGBTQIA+ patients	Indicate your level of agreement or provide informationregarding the following statements related to LGBTQIA+inclusivity and education at your educational institution. - There are specific elective courses or modules dedicated to LGBTQIA+ related topics at my educational institution	How many total hours are dedicated to instruction on LGBTQIA+ specific content in the curriculum?	Please specify how the LGBTQIA+ specific content was covered in the curriculum. (Choose all that apply) - Selected Choice	Please specify how the LGBTQIA+ specific content was covered in the curriculum. (Choose all that apply) - Other (please specify) - Text	Please use the definition below to respond to the following statement: I have prior experience working with communities that are underserved (i.e. – through family, school, work, organizations, or volunteering efforts). (According to the U.S. Department of Health and Human Services, “communities that are underserved” are defined as: “Underserved groups refer to populations that do not have adequa…	Indicate your level of agreement with each of the following statements related to your ability to work with communities that are underserved: - I am confident about my ability to work effectively with medically underserved populations	Indicate your level of agreement with each of the following statements related to your ability to work with communities that are underserved: - I understand the social, economic, historical, political, psychosocial, and cultural factors that influence the health of underserved populations	Indicate your level of agreement with each of the following statements related to your ability to work with communities that are underserved: - I am familiar with the community resources available to assist members of healthcare teams that treat underserved populations	Indicate your level of agreement with each of the following statements related to your ability to work with communities that are underserved: - I know how to engage effectively with community and public health teams to reduce health disparities and promote health in underserved populations	Indicate your level of agreement with each of the following statements related to your ability to work with communities that are underserved: - I feel confident in my abilities to communicate with and assist people with different needs in underserved populations	Indicate your level of agreement with each of the following statements related to your ability to work with communities that are underserved: - I understand the role of cross-cultural communication and language skills for community health, education, and patient care in underserved populations	Indicate your level of agreement with each of the following statements related to your ability to work with communities that are underserved: - I feel comfortable negotiating a plan of care with patients from underserved populations, considering their constraints and expectations
2024-03-29 13:37:43	2024-03-29 13:41:21	IP Address	100	218	True	2024-03-29 13:41:22	R_7n9qn6NoEv7lEOI		email	EN	28CE74	Doctor of Pharmacy (PharmD)		22	Straight (heterosexual)		He/Him		Cisgender Male		Male	White		Not Hispanic or Latino		Neither interested nor uninterested	Somewhat interested	Somewhat interested	Somewhat interested	Very uninterested	Somewhat uninterested	Somewhat interested	Agree	Neutral	Neutral	Agree	Strongly Agree	Agree	6-10 hours	Guest speakers from the LGBTQIA+ community		Yes	Somewhat agree	Somewhat agree	Somewhat agree	Somewhat agree	Somewhat agree	Somewhat agree	Somewhat agree
2024-03-29 13:37:06	2024-03-29 13:41:50	IP Address	100	284	True	2024-03-29 13:41:50	R_17Ut7hPvK0nozR8		email	EN	13PV66	Doctor of Pharmacy (PharmD)		22	Straight (heterosexual)		He/Him		Cisgender Male		Male	Asian		Not Hispanic or Latino		Somewhat interested	Somewhat interested	Very interested	Somewhat uninterested	Somewhat uninterested	Somewhat interested	Very interested	Strongly Agree	Strongly Agree	Agree	Strongly Agree	Strongly Agree	Strongly Agree	3-5 hours	Lectures and presentations		Yes	Somewhat disagree	Strongly agree	Neither agree nor disagree	Somewhat agree	Strongly agree	Strongly agree	Somewhat agree
2024-03-29 13:37:45	2024-03-29 13:42:31	IP Address	100	286	True	2024-03-29 13:42:32	R_12GY6RkginQQ2Kl		email	EN	15CA65	Doctor of Pharmacy (PharmD)		22	Straight (heterosexual)		She/Her		Cisgender Female		Female	White		Not Hispanic or Latino		Somewhat interested	Somewhat interested	Somewhat interested	Somewhat interested	Somewhat interested	Somewhat interested	Somewhat interested	Agree	Neutral	Agree	Agree	Agree	Agree	3-5 hours	Lectures and presentations		Yes	Neither agree nor disagree	Neither agree nor disagree	Somewhat disagree	Neither agree nor disagree	Somewhat agree	Somewhat agree	Somewhat agree
2024-03-29 13:36:15	2024-03-29 13:42:49	IP Address	100	394	True	2024-03-29 13:42:50	R_5ewb5BNH14ZdPog		email	EN	25EN60	Doctor of Pharmacy (PharmD)		21	Straight (heterosexual)		He/Him		Cisgender Male		Male	Asian		Not Hispanic or Latino		Very uninterested	Neither interested nor uninterested	Neither interested nor uninterested	Somewhat interested	Somewhat interested	Somewhat interested	Somewhat interested	Strongly Disagree	Strongly Disagree	Disagree	Strongly Disagree	Strongly Disagree	Disagree		Small group discussions		Yes	Somewhat agree	Somewhat agree	Somewhat agree	Strongly agree	Somewhat agree	Neither agree nor disagree	Somewhat agree
2024-03-29 13:35:43	2024-03-29 13:44:36	IP Address	100	533	True	2024-03-29 13:44:37	R_51zuft8KhXtssZk		email	EN	21ST69	Doctor of Pharmacy (PharmD)		22	Queer		She/Her		Cisgender Female		Female	White		Not Hispanic or Latino		Very interested	Very interested	Very interested	Very interested	Very interested	Very interested	Very interested	Neutral/Undecided	Agree	Strongly Agree	Strongly Agree	Disagree	Strongly Agree	3-5 hours	Lectures and presentations		Yes	Somewhat agree	Neither agree nor disagree	Somewhat disagree	Strongly agree	Strongly agree	Somewhat agree	Neither agree nor disagree
2024-03-29 13:35:50	2024-03-29 13:47:08	IP Address	100	678	True	2024-03-29 13:47:09	R_3hABfzCS0LzzyGu		email	EN	24AM69	Doctor of Pharmacy (PharmD)		22	Straight (heterosexual)		He/Him		Decline to answer		Male	Asian		Not Hispanic or Latino		Neither interested nor uninterested	Neither interested nor uninterested	Very interested	Very interested	Somewhat interested	Somewhat interested	Very interested	Neutral/Undecided	Neutral/Undecided	Neutral	Neutral/Undecided	Neutral/Undecided	Neutral/Undecided	1-2 hours	Lectures and presentations		Yes	Somewhat agree	Neither agree nor disagree	Somewhat disagree	Neither agree nor disagree	Neither agree nor disagree	Neither agree nor disagree	Neither agree nor disagree
2024-03-29 13:40:36	2024-03-29 13:49:37	IP Address	100	540	True	2024-03-29 13:49:38	R_1EXNXt1uiXl8nqh		email	EN	31JE74	Doctor of Pharmacy (PharmD)		21	Straight (heterosexual)		He/Him		Cisgender Male		Male	White		Not Hispanic or Latino		Somewhat interested	Somewhat interested	Somewhat interested	Very interested	Neither interested nor uninterested	Somewhat interested	Neither interested nor uninterested	Agree	Neutral	Neutral/Undecided	Agree	Agree	Neutral/Undecided				Yes	Neither agree nor disagree	Somewhat agree	Neither agree nor disagree	Somewhat disagree	Somewhat agree	Somewhat agree	Neither agree nor disagree
2024-03-29 13:45:22	2024-03-29 13:49:58	IP Address	100	275	True	2024-03-29 13:49:59	R_2QyC2LAy2k7JXYH		email	EN	10LE68	Doctor of Pharmacy (PharmD)		22	Straight (heterosexual)				Cisgender Female		Female	White		Not Hispanic or Latino		Somewhat uninterested	Somewhat uninterested	Somewhat interested	Somewhat interested	Very interested	Somewhat interested	Somewhat interested	Neutral	Neutral	Neutral/Undecided	Agree	Neutral/Undecided	Agree	6-10 hours	Guest speakers from the LGBTQIA+ community		Yes	Somewhat agree	Somewhat agree	Somewhat agree	Somewhat agree	Somewhat agree	Somewhat agree	Somewhat agree
2024-03-29 13:36:17	2024-03-29 13:51:22	IP Address	100	904	True	2024-03-29 13:51:22	R_20dfO5ojCks4the		email	EN	14sh67	Doctor of Pharmacy (PharmD)		24	Straight (heterosexual)		He/Him		Decline to answer		Male	White		Not Hispanic or Latino		Neither interested nor uninterested	Neither interested nor uninterested	Very interested	Somewhat interested	Somewhat interested	Somewhat interested	Somewhat interested	Neutral	Neutral	Neutral/Undecided	Agree	Agree	Agree	3-5 hours	Case studies and scenarios		Yes	Strongly agree	Somewhat agree	Somewhat agree	Somewhat agree	Somewhat agree	Somewhat agree	Somewhat agree
2024-03-29 13:48:13	2024-03-29 13:54:06	IP Address	100	352	True	2024-03-29 13:54:07	R_6OB1GHHL5aTkUqq		email	EN	07LO69	Doctor of Pharmacy (PharmD)		23	Straight (heterosexual)		He/Him		Cisgender Male		Male	White		Not Hispanic or Latino		Very interested	Very interested	Very interested	Very interested	Very interested	Very interested	Very interested	Agree	Agree	Agree	Agree	Agree	Agree		Case studies and scenarios		Yes	Somewhat agree	Somewhat agree	Somewhat agree	Somewhat agree	Somewhat agree	Somewhat agree	Somewhat agree
2024-03-29 13:53:01	2024-03-29 14:00:17	IP Address	100	436	True	2024-03-29 14:00:18	R_1anRDzzOwTjTPBz		email	EN	05EA59	Doctor of Pharmacy (PharmD)		23	Straight (heterosexual)		He/Him		Cisgender Male		Male	White		Not Hispanic or Latino		Somewhat interested	Very interested	Very interested	Very interested	Very interested	Very interested	Somewhat interested	Neutral	Agree	Strongly Agree	Strongly Agree	Agree	Agree	3-5 hours	Lectures and presentations		Yes	Somewhat agree	Somewhat agree	Somewhat agree	Somewhat agree	Somewhat agree	Somewhat agree	Somewhat agree
2024-03-29 13:55:34	2024-03-29 14:03:55	IP Address	100	500	True	2024-03-29 14:03:56	R_2YQXUOxb0iddhct		email	EN	01SH67	Doctor of Pharmacy (PharmD)		23	Straight (heterosexual)		She/Her		Decline to answer		Female	Asian		Not Hispanic or Latino		Neither interested nor uninterested	Neither interested nor uninterested	Somewhat interested	Neither interested nor uninterested	Somewhat interested	Somewhat uninterested	Somewhat interested	Neutral	Agree	Neutral	Agree	Neutral	Neutral/Undecided				Yes	Somewhat agree	Somewhat agree	Somewhat agree	Somewhat agree	Somewhat agree	Somewhat agree	Somewhat agree
2024-03-29 14:19:40	2024-03-29 14:24:37	IP Address	100	296	True	2024-03-29 14:24:37	R_1gdoHmztI7gZbN6		email	EN	28PO72	Doctor of Pharmacy (PharmD)		22	Straight (heterosexual)		She/Her		Cisgender Female		Female	White		Not Hispanic or Latino		Very interested	Very interested	Very interested	Very interested	Very interested	Very interested	Very interested	Agree	Agree	Strongly Agree	Strongly Agree	Strongly Agree	Strongly Agree	3-5 hours	Lectures and presentations		Yes	Somewhat agree	Somewhat agree	Somewhat agree	Somewhat agree	Somewhat agree	Somewhat agree	Somewhat agree
2024-03-29 14:10:52	2024-03-29 14:32:00	IP Address	100	1268	True	2024-03-29 14:32:01	R_2rDo760HOvqwYFh		email	EN	JAET56	Doctor of Pharmacy (PharmD)		23	Straight (heterosexual)		She/Her		Cisgender Female		Female	Asian		Not Hispanic or Latino		Neither interested nor uninterested	Somewhat interested	Very interested	Somewhat interested	Somewhat interested	Somewhat uninterested	Very interested	Agree	Neutral	Agree	Agree	Neutral	Agree	Less than 1 hours	Case studies and scenarios		Yes	Somewhat agree	Somewhat disagree	Neither agree nor disagree	Somewhat agree	Somewhat agree	Somewhat agree	Neither agree nor disagree
2024-03-29 14:20:45	2024-03-29 14:38:19	IP Address	100	1054	True	2024-03-29 14:38:20	R_1joW2OaNHIdmIXv		email	EN	29BI65	Doctor of Pharmacy (PharmD)		23	Straight (heterosexual)		She/Her		Cisgender Female			Asian		Not Hispanic or Latino		Somewhat interested	Somewhat interested	Somewhat interested	Neither interested nor uninterested	Somewhat interested	Somewhat interested	Somewhat interested	Agree	Agree	Agree	Agree	Strongly Agree	Neutral	3-5 hours	Guest speakers from the LGBTQIA+ community		Yes	Neither agree nor disagree	Somewhat agree	Somewhat disagree	Neither agree nor disagree	Somewhat agree	Somewhat agree	Neither agree nor disagree
2024-03-29 14:25:48	2024-03-29 14:38:39	IP Address	100	771	True	2024-03-29 14:38:39	R_5BQLfWc8xrGX3dU		email	EN	14CA74	Doctor of Pharmacy (PharmD)		26	Straight (heterosexual)		He/Him		Cisgender Male		Male	White		Not Hispanic or Latino		Somewhat interested	Somewhat interested	Very interested	Somewhat interested	Very interested	Somewhat interested	Somewhat interested	Strongly Agree	Agree	Strongly Agree	Prefer not to Answer	Strongly Agree	Prefer not to Answer	More than 10 hours	Guest speakers from the LGBTQIA+ community		Yes	Strongly agree	Somewhat agree	Somewhat agree	Somewhat agree	Somewhat agree	Somewhat agree	Somewhat agree
2024-03-29 14:17:57	2024-03-29 14:39:16	IP Address	100	1278	True	2024-03-29 14:39:17	R_1QOJbrpqL7GbXih		email	EN	03LI61	Doctor of Pharmacy (PharmD)		25	Bisexual		She/Her		Cisgender Female		Female	White		Not Hispanic or Latino		Somewhat interested	Somewhat interested	Very interested	Very interested	Somewhat interested	Very interested	Very interested	Agree	Neutral	Neutral	Agree	Neutral	Agree	3-5 hours	Guest speakers from the LGBTQIA+ community		Yes	Somewhat agree	Somewhat agree	Somewhat agree	Somewhat agree	Somewhat agree	Somewhat agree	Somewhat agree
2024-03-29 14:42:53	2024-03-29 14:48:23	IP Address	100	330	True	2024-03-29 14:48:24	R_2bRGOkQ08lasxfX		email	EN	22BR63	Doctor of Pharmacy (PharmD)		22	Straight (heterosexual)		She/Her		Cisgender Female		Female	White		Not Hispanic or Latino		Somewhat interested	Somewhat interested	Somewhat interested	Somewhat interested	Very interested	Very interested	Somewhat interested	Agree	Strongly Agree	Strongly Agree	Strongly Agree	Agree	Disagree	1-2 hours	Case studies and scenarios		Yes	Somewhat agree	Somewhat agree	Somewhat agree	Somewhat agree	Somewhat agree	Somewhat agree	Somewhat agree
2024-03-29 14:32:52	2024-03-29 14:51:55	IP Address	100	1143	True	2024-03-29 14:51:56	R_2lAkEXglkqg0b5u		email	EN	12Co75	Doctor of Pharmacy (PharmD)		22	Straight (heterosexual)				Additional gender category, please specify	Male	Male	White		Not Hispanic or Latino		Somewhat interested	Very uninterested	Somewhat interested	Somewhat uninterested	Somewhat interested	Somewhat interested	Somewhat interested	Agree	Neutral/Undecided	Agree	Agree	Agree	Neutral/Undecided	6-10 hours	Other (please specify)	all of the above	Yes	Somewhat agree	Somewhat agree	Somewhat disagree	Somewhat disagree	Somewhat agree	Strongly agree	Somewhat disagree
2024-03-29 15:08:09	2024-03-29 15:12:11	IP Address	100	241	True	2024-03-29 15:12:12	R_3GKYkthgy1gnquJ		email	EN	18SE67	Doctor of Pharmacy (PharmD)		22	Straight (heterosexual)		She/Her		Cisgender Female		Female	White		Not Hispanic or Latino		Somewhat interested	Somewhat interested	Somewhat interested	Somewhat interested	Somewhat uninterested	Somewhat interested	Somewhat interested	Strongly Agree	Agree	Agree	Strongly Agree	Strongly Agree	Agree	6-10 hours	Guest speakers from the LGBTQIA+ community		Yes	Somewhat agree	Strongly agree	Strongly agree	Strongly agree	Somewhat agree	Somewhat agree	Somewhat agree
2024-03-29 15:13:05	2024-03-29 15:19:25	IP Address	100	380	True	2024-03-29 15:19:26	R_27vzvhOm8nUSkW0		email	EN	14MO62	Doctor of Pharmacy (PharmD)		22	Bisexual		She/Her		Cisgender Female		Female	White		Not Hispanic or Latino		Somewhat interested	Somewhat interested	Very interested	Somewhat interested	Somewhat interested	Neither interested nor uninterested	Somewhat interested	Strongly Agree	Agree	Agree	Agree	Strongly Agree	Agree	3-5 hours	Lectures and presentations		Yes	Somewhat agree	Somewhat agree	Somewhat agree	Somewhat agree	Somewhat agree	Strongly agree	Somewhat agree
2024-03-29 15:02:20	2024-03-29 15:20:31	IP Address	100	1090	True	2024-03-29 15:20:31	R_7gwKMPmRrFmbgBf		email	EN	27SA74	Doctor of Pharmacy (PharmD)		22	Straight (heterosexual)		He/Him		Cisgender Male		Male	White		Not Hispanic or Latino		Very uninterested	Very uninterested	Very uninterested	Very uninterested	Very interested	Very uninterested	Very uninterested	Neutral/Undecided	Neutral/Undecided	Neutral/Undecided	Neutral/Undecided	Neutral/Undecided	Neutral/Undecided				I do not know	Neither agree nor disagree	Neither agree nor disagree	Neither agree nor disagree	Neither agree nor disagree	Neither agree nor disagree	Neither agree nor disagree	Neither agree nor disagree
2024-03-29 15:13:43	2024-03-29 15:22:08	IP Address	100	504	True	2024-03-29 15:22:08	R_1hh7p8nbBliJqCd		email	EN	12LY68	Doctor of Pharmacy (PharmD)		21	Straight (heterosexual)		She/Her		Cisgender Female		Female	White		Not Hispanic or Latino		Very uninterested	Somewhat uninterested	Very uninterested	Very uninterested	Somewhat uninterested	Very uninterested	Very uninterested	Strongly Agree	Strongly Agree	Strongly Agree	Strongly Agree	Strongly Agree	Strongly Agree	More than 10 hours	Case studies and scenarios		Yes	Somewhat agree	Somewhat agree	Somewhat agree	Somewhat agree	Somewhat agree	Somewhat agree	Somewhat agree
2024-03-29 13:36:25	2024-03-29 15:42:41	IP Address	100	7575	True	2024-03-29 15:42:42	R_7ROqd8z94NksxnY		email	EN	23HA66	Doctor of Pharmacy (PharmD)		23	Straight (heterosexual)		Prefer not to answer		Cisgender Female		Female	Asian,White		Not Hispanic or Latino		Very interested	Somewhat interested	Neither interested nor uninterested	Somewhat interested	Somewhat interested	Very interested	Neither interested nor uninterested	Agree	Neutral/Undecided	Agree	Agree	Neutral	Agree	6-10 hours	Lectures and presentations		Yes	Somewhat agree	Strongly agree	Somewhat agree	Somewhat agree	Somewhat agree	Strongly agree	Somewhat agree
2024-03-29 15:38:21	2024-03-29 15:47:18	IP Address	100	536	True	2024-03-29 15:47:18	R_5EyjrvI9GPP0k5n		email	EN	07IN64	Doctor of Pharmacy (PharmD)		22	Straight (heterosexual)		She/Her		Cisgender Female		Female	White		Not Hispanic or Latino		Neither interested nor uninterested	Neither interested nor uninterested	Somewhat interested	Somewhat interested	Very interested	Somewhat interested	Neither interested nor uninterested	Neutral/Undecided	Disagree	Disagree	Agree	Disagree	Neutral/Undecided				Yes	Somewhat agree	Strongly agree	Somewhat disagree	Somewhat agree	Strongly agree	Somewhat agree	Somewhat agree
2024-03-29 16:16:35	2024-03-29 16:21:24	IP Address	100	288	True	2024-03-29 16:21:25	R_7R80R83knb47m7f		email	EN	12CA67	Doctor of Pharmacy (PharmD)		22	Straight (heterosexual)		She/Her		Cisgender Female		Female	White		Not Hispanic or Latino		Neither interested nor uninterested	Neither interested nor uninterested	Neither interested nor uninterested	Neither interested nor uninterested	Neither interested nor uninterested	Neither interested nor uninterested	Neither interested nor uninterested	Neutral/Undecided	Neutral/Undecided	Neutral/Undecided	Neutral/Undecided	Neutral/Undecided	Neutral/Undecided	3-5 hours	Guest speakers from the LGBTQIA+ community		No	Somewhat agree	Somewhat agree	Somewhat agree	Somewhat agree	Somewhat agree	Somewhat agree	Somewhat agree
2024-03-29 16:06:17	2024-03-29 16:34:29	IP Address	100	1691	True	2024-03-29 16:34:29	R_7SH3mLiPFz3Fxek		email	EN	05LO63	Doctor of Pharmacy (PharmD)		22	Straight (heterosexual)		She/Her		Cisgender Female		Female	White		Not Hispanic or Latino		Somewhat interested	Neither interested nor uninterested	Somewhat interested	Somewhat interested	Somewhat interested	Somewhat interested	Somewhat interested	Neutral/Undecided	Agree	Disagree	Strongly Agree	Agree	Neutral/Undecided		Case studies and scenarios		Yes	Somewhat agree	Somewhat agree	Somewhat disagree	Somewhat agree	Somewhat agree	Somewhat agree	Somewhat agree
2024-03-29 16:33:29	2024-03-29 16:39:43	IP Address	100	373	True	2024-03-29 16:39:44	R_56vaTF3fquvQtqN		email	EN	26JA69	Doctor of Pharmacy (PharmD)		23	Straight (heterosexual)		Prefer not to answer		Cisgender Female		Female	White		Not Hispanic or Latino		Very uninterested	Very uninterested	Very uninterested	Somewhat uninterested	Somewhat interested	Somewhat interested	Somewhat interested	Prefer not to Answer	Prefer not to Answer	Prefer not to Answer	Prefer not to Answer	Prefer not to Answer	Prefer not to Answer				Yes	Somewhat agree	Somewhat agree	Somewhat agree	Somewhat agree	Somewhat agree	Somewhat agree	Somewhat agree
2024-03-29 16:37:20	2024-03-29 16:43:42	IP Address	100	382	True	2024-03-29 16:43:43	R_3CdoYd8nOcsbxoF		email	EN	23SC72	Doctor of Pharmacy (PharmD)		23	Straight (heterosexual)		He/Him		Cisgender Male		Male	Black or African American		Not Hispanic or Latino		Somewhat interested	Somewhat interested	Very interested	Very interested	Very interested	Very interested	Very interested	Neutral	Neutral	Neutral	Agree	Neutral	Agree	Less than 1 hours	Case studies and scenarios		Yes	Somewhat agree	Strongly agree	Somewhat agree	Strongly agree	Strongly agree	Strongly agree	Strongly agree
2024-03-29 18:00:54	2024-03-29 18:33:29	IP Address	100	1955	True	2024-03-29 18:33:30	R_7KwEtKE5SFfOGUu		email	EN	07PR63	Doctor of Pharmacy (PharmD)		22	Straight (heterosexual)		She/Her		Cisgender Female		Female	Black or African American		Not Hispanic or Latino		Very interested	Very interested	Very interested	Very interested	Very interested	Very interested	Very interested	Agree	Agree	Agree	Agree	Agree	Agree	3-5 hours	Case studies and scenarios		Yes	Somewhat agree	Somewhat agree	Somewhat agree	Somewhat agree	Somewhat agree	Somewhat agree	Somewhat agree
2024-03-29 21:09:46	2024-03-29 21:14:22	IP Address	100	276	True	2024-03-29 21:14:23	R_572SEGuJlM169Pt		email	EN	01LO69	Doctor of Pharmacy (PharmD)		23	Straight (heterosexual)		He/Him		Cisgender Male		Male	White		Not Hispanic or Latino		Somewhat interested	Very interested	Very interested	Somewhat interested	Neither interested nor uninterested	Somewhat interested	Somewhat interested	Agree	Neutral	Agree	Agree	Agree	Agree		Case studies and scenarios		Yes	Somewhat agree	Strongly agree	Somewhat agree	Somewhat agree	Somewhat agree	Strongly agree	Neither agree nor disagree
2024-03-30 07:28:27	2024-03-30 07:36:47	IP Address	100	499	True	2024-03-30 07:36:47	R_36v5IPkHrOMqd8J		email	EN	30SC67	Doctor of Pharmacy (PharmD)		21	Straight (heterosexual)		She/Her		Cisgender Female		Female	White		Not Hispanic or Latino		Somewhat interested	Somewhat interested	Very interested	Somewhat interested	Neither interested nor uninterested	Somewhat interested	Somewhat interested	Agree	Agree	Agree	Agree	Agree	Agree	3-5 hours	Guest speakers from the LGBTQIA+ community		No	Somewhat disagree	Somewhat agree	Somewhat agree	Somewhat agree	Neither agree nor disagree	Somewhat agree	Neither agree nor disagree
2024-03-30 08:40:39	2024-03-30 08:48:38	IP Address	100	478	True	2024-03-30 08:48:39	R_25Tw3cwnZBq9But		email	EN	01HA70	Doctor of Pharmacy (PharmD)		21	Straight (heterosexual)		He/Him		Cisgender Male		Male	White		Not Hispanic or Latino		Neither interested nor uninterested	Neither interested nor uninterested	Neither interested nor uninterested	Neither interested nor uninterested	Neither interested nor uninterested	Neither interested nor uninterested	Neither interested nor uninterested	Neutral/Undecided	Neutral/Undecided	Neutral/Undecided	Neutral/Undecided	Neutral/Undecided	Neutral/Undecided		Guest speakers from the LGBTQIA+ community		Yes	Somewhat agree	Somewhat agree	Somewhat agree	Somewhat agree	Somewhat agree	Somewhat agree	Somewhat agree
2024-03-30 09:37:43	2024-03-30 09:53:23	IP Address	100	939	True	2024-03-30 09:53:24	R_5MJMo8FIvGRczYY		email	EN	17HE65	Doctor of Pharmacy (PharmD)		22	Straight (heterosexual)		She/Her		Cisgender Female		Female	White		Not Hispanic or Latino		Somewhat interested	Somewhat interested	Somewhat interested	Somewhat interested	Very interested	Very interested	Very interested	Strongly Agree	Neutral/Undecided	Agree	Strongly Agree	Strongly Agree	Strongly Agree	More than 10 hours	Other (please specify)	this isn't a select all that apply, but lectures, guest speakers, ed videos, and scenarios	Yes	Somewhat agree	Somewhat agree	Neither agree nor disagree	Somewhat agree	Somewhat agree	Somewhat agree	Neither agree nor disagree
2024-03-30 10:56:20	2024-03-30 11:13:45	IP Address	100	1044	True	2024-03-30 11:13:46	R_3wBUKRl6ujPy7Ee		email	EN	02FL67	Doctor of Pharmacy (PharmD)		22	Straight (heterosexual)		She/Her		Cisgender Female		Female	White		Not Hispanic or Latino		Somewhat interested	Very interested	Very interested	Very interested	Very interested	Very interested	Somewhat interested	Neutral/Undecided	Neutral	Neutral	Agree	Agree	Strongly Agree	3-5 hours	Other (please specify)	the first 4 choices	Yes	Somewhat agree	Strongly agree	Neither agree nor disagree	Somewhat agree	Somewhat agree	Somewhat agree	Somewhat agree
2024-03-30 11:50:12	2024-03-30 11:54:00	IP Address	100	227	True	2024-03-30 11:54:00	R_5jlTKM7qyMi21Nf		email	EN	24SA67	Doctor of Pharmacy (PharmD)		22	Bisexual		She/Her		Cisgender Male		Female	White		Not Hispanic or Latino		Somewhat interested	Somewhat interested	Somewhat interested	Somewhat interested	Somewhat interested	Somewhat interested	Somewhat interested	Agree	Agree	Agree	Agree	Agree	Neutral/Undecided	3-5 hours	Guest speakers from the LGBTQIA+ community		No	Somewhat agree	Neither agree nor disagree	Neither agree nor disagree	Neither agree nor disagree	Neither agree nor disagree	Neither agree nor disagree	Neither agree nor disagree
2024-03-30 12:04:27	2024-03-30 12:18:04	IP Address	100	817	True	2024-03-30 12:18:05	R_7DTyIUpcwZ7UecA		email	EN	07LA70	Doctor of Pharmacy (PharmD)		21	Straight (heterosexual)		He/Him		Cisgender Male		Male	White		Not Hispanic or Latino		Very interested	Very interested	Very interested	Somewhat interested	Somewhat uninterested	Very interested	Neither interested nor uninterested	Strongly Agree	Strongly Agree	Strongly Agree	Strongly Agree	Strongly Agree	Agree	6-10 hours	Guest speakers from the LGBTQIA+ community		Yes	Strongly agree	Strongly agree	Somewhat agree	Strongly agree	Strongly agree	Strongly agree	Strongly agree
2024-03-29 13:44:39	2024-03-30 14:23:53	IP Address	100	88753	True	2024-03-30 14:23:53	R_3hSwmhx1yMOAQls		email	EN	04fr63	Doctor of Pharmacy (PharmD)		22	Bisexual		She/Her		Cisgender Female		Female	Black or African American,White		Not Hispanic or Latino		Somewhat uninterested	Somewhat uninterested	Somewhat interested	Somewhat interested	Somewhat interested	Somewhat interested	Somewhat interested	Neutral/Undecided	Disagree	Disagree	Strongly Agree	Agree	Agree		Guest speakers from the LGBTQIA+ community		I do not know	Somewhat agree	Somewhat agree	Somewhat agree	Somewhat agree	Somewhat agree	Somewhat agree	Neither agree nor disagree
2024-03-30 14:44:11	2024-03-30 15:04:55	IP Address	100	1243	True	2024-03-30 15:04:55	R_5RpOhlCmgTkfSw1		email	EN	25PO67	Doctor of Pharmacy (PharmD)		22	Lesbian (women who love women)		She/Her		Cisgender Female		Female	White		Hispanic or Latino		Very interested	Very interested	Very interested	Somewhat interested	Neither interested nor uninterested	Somewhat interested	Very interested	Neutral/Undecided	Disagree	Disagree	Neutral/Undecided	Disagree	Neutral		Lectures and presentations		Yes	Neither agree nor disagree	Somewhat agree	Neither agree nor disagree	Somewhat agree	Neither agree nor disagree	Somewhat agree	Somewhat agree
2024-03-30 15:08:39	2024-03-30 15:20:36	IP Address	100	716	True	2024-03-30 15:20:37	R_7V21Y4skZNsubMk		email	EN	23HA64	Doctor of Pharmacy (PharmD)		22	Straight (heterosexual)		She/Her		Cisgender Female		Female	Asian		Not Hispanic or Latino		Very interested	Very interested	Very interested	Very interested	Very interested	Very interested	Very interested	Agree	Neutral/Undecided	Agree	Disagree	Agree	Neutral	3-5 hours	Lectures and presentations		No	Neither agree nor disagree	Strongly agree	Somewhat agree	Somewhat agree	Neither agree nor disagree	Somewhat agree	Somewhat agree
2024-03-30 16:33:32	2024-03-30 16:53:42	IP Address	100	1209	True	2024-03-30 16:53:43	R_23O8HWbydUgyGf7		email	EN	21HO69	Doctor of Pharmacy (PharmD)		22	Straight (heterosexual)		She/Her		Cisgender Female		Female	White		Not Hispanic or Latino		Somewhat interested	Somewhat interested	Very interested	Somewhat interested	Somewhat interested	Somewhat interested	Very interested	Strongly Agree	Agree	Agree	Strongly Agree	Agree	Neutral/Undecided	3-5 hours	Lectures and presentations		Yes	Somewhat agree	Strongly agree	Neither agree nor disagree	Somewhat agree	Somewhat agree	Strongly agree	Somewhat agree
2024-03-31 08:22:15	2024-03-31 08:30:49	IP Address	100	513	True	2024-03-31 08:30:49	R_7BfA3yQA29ZiwQw		email	EN	26fr64	Doctor of Pharmacy (PharmD)		21	Straight (heterosexual)		She/Her		Cisgender Female		Female	White		Not Hispanic or Latino		Somewhat interested	Somewhat interested	Very interested	Very interested	Somewhat interested	Very interested	Very interested	Agree	Agree	Agree	Neutral	Strongly Agree	Neutral	3-5 hours	Guest speakers from the LGBTQIA+ community		No	Somewhat agree	Strongly agree	Neither agree nor disagree	Somewhat agree	Strongly agree	Strongly agree	Somewhat agree
2024-03-31 11:19:57	2024-03-31 11:43:46	IP Address	100	1428	True	2024-03-31 11:43:47	R_6ozQnVrjPHppLJH		email	EN	01LE67	Doctor of Pharmacy (PharmD)		22	Straight (heterosexual)		He/Him		Cisgender Male		Male	Asian		Other (please specify)		Neither interested nor uninterested	Neither interested nor uninterested	Neither interested nor uninterested	Somewhat interested	Neither interested nor uninterested	Somewhat interested	Neither interested nor uninterested	Neutral/Undecided	Neutral/Undecided	Neutral/Undecided	Neutral/Undecided	Neutral/Undecided	Neutral/Undecided	1-2 hours	Educational videos or multimedia		I do not know	Somewhat agree	Somewhat agree	Somewhat agree	Somewhat agree	Somewhat agree	Somewhat agree	Somewhat agree
2024-03-31 13:21:29	2024-03-31 13:27:40	IP Address	100	371	True	2024-03-31 13:27:41	R_5RVYi3k0w4UgbAt		email	EN	08VI64	Doctor of Pharmacy (PharmD)		23	Straight (heterosexual)		She/Her		Cisgender Female		Female	Asian		Not Hispanic or Latino		Very interested	Very interested	Very interested	Very interested	Very interested	Very interested	Very interested	Agree	Disagree	Neutral	Agree	Neutral	Agree		Lectures and presentations		Yes	Somewhat agree	Somewhat agree	Somewhat agree	Somewhat agree	Somewhat agree	Somewhat agree	Somewhat agree
2024-03-31 13:58:00	2024-03-31 14:04:44	IP Address	100	404	True	2024-03-31 14:04:45	R_1jbbS4Xr5lEbaRX		email	EN	17GE69	Doctor of Pharmacy (PharmD)		24	Straight (heterosexual)		He/Him		Cisgender Male		Male	Asian		Not Hispanic or Latino		Somewhat interested	Somewhat interested	Somewhat interested	Somewhat interested	Somewhat interested	Somewhat interested	Somewhat interested	Agree	Agree	Agree	Agree	Agree	Agree		Lectures and presentations		Yes	Somewhat agree	Somewhat agree	Neither agree nor disagree	Neither agree nor disagree	Neither agree nor disagree	Somewhat agree	Neither agree nor disagree
2024-03-31 13:44:48	2024-03-31 14:07:07	IP Address	100	1339	True	2024-03-31 14:07:07	R_1gCrraPJ1u5Sv0U		email	EN	23ME59	Doctor of Pharmacy (PharmD)		23	Straight (heterosexual)		She/Her		Cisgender Female		Female	Asian		Not Hispanic or Latino		Very uninterested	Very uninterested	Very uninterested	Very uninterested	Very uninterested	Very uninterested	Very uninterested	Neutral	Neutral	Neutral	Agree	Strongly Disagree	Agree	3-5 hours	Lectures and presentations		Yes	Neither agree nor disagree	Somewhat agree	Neither agree nor disagree	Neither agree nor disagree	Neither agree nor disagree	Somewhat agree	Neither agree nor disagree
2024-03-31 14:08:01	2024-03-31 14:15:38	IP Address	100	456	True	2024-03-31 14:15:38	R_51mrdd5ZLgnaISM		email	EN	19FI72	Doctor of Pharmacy (PharmD)		23	Straight (heterosexual)		He/Him		Cisgender Male		Male	White		Not Hispanic or Latino		Somewhat uninterested	Neither interested nor uninterested	Very uninterested	Somewhat interested	Very uninterested	Neither interested nor uninterested	Neither interested nor uninterested	Agree	Agree	Strongly Agree	Agree	Agree	Neutral		Lectures and presentations		Yes	Somewhat agree	Strongly agree	Somewhat agree	Somewhat agree	Somewhat agree	Strongly agree	Somewhat agree
2024-03-31 16:07:49	2024-03-31 16:14:12	IP Address	100	382	True	2024-03-31 16:14:12	R_7GnGwa7BfGa0q1X		email	EN	09LY65	Doctor of Pharmacy (PharmD)		24	Straight (heterosexual)		She/Her		Cisgender Female		Female	White		Not Hispanic or Latino		Very interested	Neither interested nor uninterested	Somewhat interested	Very interested	Very interested	Very interested	Very interested	Strongly Agree	Agree	Agree	Strongly Agree	Strongly Agree	Agree	6-10 hours	Lectures and presentations		Yes	Somewhat agree	Somewhat agree	Strongly agree	Strongly agree	Somewhat agree	Strongly agree	Somewhat agree
2024-03-31 16:15:34	2024-03-31 16:27:25	IP Address	100	710	True	2024-03-31 16:27:25	R_1cm6SyG8NOjkdYR		email	EN	25HA67	Doctor of Pharmacy (PharmD)		26	Straight (heterosexual)		He/Him		Cisgender Male		Male	Asian		Not Hispanic or Latino		Neither interested nor uninterested	Somewhat uninterested	Neither interested nor uninterested	Somewhat uninterested	Somewhat interested	Somewhat interested	Very interested	Agree	Disagree	Strongly Agree	Agree	Strongly Agree	Strongly Agree		Lectures and presentations		Yes	Neither agree nor disagree	Strongly agree	Somewhat agree	Somewhat agree	Strongly agree	Strongly agree	Somewhat disagree
2024-03-31 16:24:49	2024-03-31 16:36:51	IP Address	100	721	True	2024-03-31 16:36:52	R_53g7ELVaYkseGcl		email	EN	19CO63	Doctor of Pharmacy (PharmD)		22	Straight (heterosexual)		Prefer not to answer		Decline to answer		Female	White		Not Hispanic or Latino		Neither interested nor uninterested	Very uninterested	Neither interested nor uninterested	Very interested	Very interested	Very interested	Neither interested nor uninterested	Neutral/Undecided	Neutral/Undecided	Neutral/Undecided	Neutral/Undecided	Neutral/Undecided	Neutral/Undecided				Yes	Somewhat agree	Neither agree nor disagree	Neither agree nor disagree	Somewhat agree	Somewhat agree	Somewhat agree	Somewhat agree
2024-03-31 17:21:54	2024-03-31 18:08:32	IP Address	100	2797	True	2024-03-31 18:08:33	R_8tkdNbx1sK2diEh		email	EN	05RE50	Doctor of Pharmacy (PharmD)		21	Straight (heterosexual)		She/Her		Cisgender Female		Female	Asian		Not Hispanic or Latino		Somewhat interested	Very interested	Very interested	Very interested	Somewhat interested	Somewhat interested	Very interested	Neutral	Neutral/Undecided	Neutral	Neutral	Agree	Neutral	6-10 hours	Guest speakers from the LGBTQIA+ community		Yes	Somewhat agree	Somewhat agree	Somewhat agree	Somewhat agree	Somewhat agree	Somewhat agree	Somewhat agree
2024-03-31 18:34:46	2024-03-31 18:40:51	IP Address	100	364	True	2024-03-31 18:40:52	R_7fTPvHrwxyG085c		email	EN	09CA61	Doctor of Pharmacy (PharmD)		21	Straight (heterosexual)		She/Her		Cisgender Female		Female	Asian		Not Hispanic or Latino		Somewhat interested	Somewhat uninterested	Somewhat interested	Very interested	Very interested	Very interested	Very interested	Strongly Agree	Agree	Disagree	Neutral	Strongly Agree	Agree	More than 10 hours	Case studies and scenarios		Yes	Somewhat agree	Somewhat agree	Somewhat disagree	Somewhat agree	Somewhat agree	Strongly agree	Somewhat agree
2024-03-31 18:50:40	2024-03-31 19:03:10	IP Address	100	749	True	2024-03-31 19:03:10	R_5hAymnecZBP1R56		email	EN	30OA66	Doctor of Pharmacy (PharmD)		21	Straight (heterosexual)		She/Her		Cisgender Female		Female	White		Not Hispanic or Latino		Somewhat interested	Somewhat interested	Very interested	Somewhat interested	Somewhat interested	Somewhat interested	Somewhat interested	Agree	Agree	Agree	Agree	Agree	Agree	Less than 1 hours	Lectures and presentations		Yes	Somewhat agree	Somewhat agree	Neither agree nor disagree	Somewhat agree	Somewhat agree	Somewhat agree	Somewhat agree
2024-03-31 18:59:41	2024-03-31 19:08:47	IP Address	100	546	True	2024-03-31 19:08:48	R_2s5oJ8YowXmJTRz		email	EN	10JU61	Doctor of Pharmacy (PharmD)		22	Straight (heterosexual)		She/Her		Cisgender Female		Female	White		Not Hispanic or Latino		Somewhat interested	Somewhat interested	Somewhat interested	Very interested	Somewhat interested	Very interested	Somewhat interested	Agree	Agree	Agree	Agree	Strongly Agree	Neutral	3-5 hours	Case studies and scenarios		Yes	Somewhat agree	Somewhat agree	Neither agree nor disagree	Somewhat agree	Somewhat agree	Neither agree nor disagree	Somewhat agree
2024-03-31 19:17:55	2024-03-31 19:21:19	IP Address	100	203	True	2024-03-31 19:21:19	R_5kjQz05nfgNiGXL		email	EN	22WI67	Doctor of Pharmacy (PharmD)		21	Straight (heterosexual)		He/Him		Cisgender Male		Male	Asian		Not Hispanic or Latino		Somewhat interested	Neither interested nor uninterested	Somewhat interested	Neither interested nor uninterested	Somewhat interested	Somewhat interested	Somewhat interested	Neutral/Undecided	Neutral/Undecided	Disagree	Neutral/Undecided	Neutral/Undecided	Disagree		Lectures and presentations		Yes	Neither agree nor disagree	Neither agree nor disagree	Somewhat agree	Neither agree nor disagree	Somewhat disagree	Somewhat agree	Somewhat agree
2024-03-31 19:26:32	2024-03-31 19:31:34	IP Address	100	301	True	2024-03-31 19:31:35	R_2NDHViUuAvnLgxv		email	EN	04SH64	Doctor of Pharmacy (PharmD)		21	Straight (heterosexual)		She/Her		Cisgender Female		Female	White		Not Hispanic or Latino		Neither interested nor uninterested	Somewhat uninterested	Somewhat interested	Somewhat interested	Very interested	Somewhat interested	Somewhat interested	Neutral	Neutral	Neutral	Neutral	Agree	Neutral/Undecided	3-5 hours	Case studies and scenarios		No	Neither agree nor disagree	Neither agree nor disagree	Neither agree nor disagree	Neither agree nor disagree	Neither agree nor disagree	Neither agree nor disagree	Neither agree nor disagree
2024-03-31 20:19:24	2024-03-31 20:26:25	IP Address	100	420	True	2024-03-31 20:26:26	R_3PBBaJhFZnWU1ve		email	EN	11NO66	Doctor of Pharmacy (PharmD)		22	Straight (heterosexual)		She/Her		Cisgender Female		Female	White		Not Hispanic or Latino		Somewhat interested	Somewhat interested	Very interested	Very interested	Very interested	Very interested	Very interested	Neutral/Undecided	Disagree	Disagree	Agree	Agree	Neutral	3-5 hours	Case studies and scenarios		Yes	Strongly agree	Somewhat agree	Somewhat agree	Somewhat agree	Somewhat agree	Strongly agree	Neither agree nor disagree
2024-03-31 20:37:04	2024-03-31 20:45:09	IP Address	100	484	True	2024-03-31 20:45:09	R_1fTR1GsKbgeyGd7		email	EN	24EA66	Doctor of Pharmacy (PharmD)		22	Straight (heterosexual)		She/Her		Cisgender Female		Female	White		Not Hispanic or Latino		Very interested	Very interested	Very interested	Very interested	Very interested	Very interested	Very interested	Disagree	Neutral	Agree	Strongly Agree	Strongly Disagree	Strongly Disagree	3-5 hours	Lectures and presentations		Yes	Somewhat agree	Somewhat agree	Strongly agree	Somewhat agree	Somewhat agree	Somewhat agree	Somewhat agree
2024-03-31 20:29:38	2024-03-31 20:47:35	IP Address	100	1077	True	2024-03-31 20:47:36	R_5zBakw8TvzlyhG6		email	EN	01LI68	Doctor of Pharmacy (PharmD)		22	Straight (heterosexual)		She/Her		Cisgender Female		Female	White		Hispanic or Latino		Very interested	Very interested	Very interested	Very interested	Somewhat interested	Very interested	Very interested	Neutral/Undecided	Disagree	Neutral	Strongly Agree	Agree	Neutral		Case studies and scenarios		Yes	Neither agree nor disagree	Neither agree nor disagree	Somewhat disagree	Neither agree nor disagree	Neither agree nor disagree	Somewhat agree	Somewhat agree
2024-03-31 20:38:57	2024-03-31 20:58:18	IP Address	100	1160	True	2024-03-31 20:58:19	R_5wBT6mTXG9ei6Aq		email	EN	02GI66	Doctor of Pharmacy (PharmD)		22	Straight (heterosexual)		She/Her		Cisgender Female		Female	White		Not Hispanic or Latino		Somewhat interested	Neither interested nor uninterested	Somewhat interested	Very interested	Somewhat interested	Very interested	Somewhat interested	Neutral/Undecided	Neutral/Undecided	Neutral/Undecided	Agree	Strongly Agree	Agree	3-5 hours	Case studies and scenarios		Yes	Somewhat agree	Somewhat agree	Somewhat disagree	Somewhat agree	Somewhat agree	Neither agree nor disagree	Neither agree nor disagree
2024-04-01 06:42:32	2024-04-01 06:48:58	IP Address	100	385	True	2024-04-01 06:48:58	R_7QSF3gINGQgcLfF		email	EN	12CA68	Doctor of Pharmacy (PharmD)		22	Straight (heterosexual)		He/Him		Cisgender Male		Male	White		Not Hispanic or Latino		Very uninterested	Very uninterested	Somewhat uninterested	Somewhat interested	Somewhat interested	Somewhat interested	Somewhat interested	Disagree	Disagree	Neutral	Neutral/Undecided	Neutral/Undecided	Neutral/Undecided	More than 10 hours	Lectures and presentations		Yes	Somewhat agree	Neither agree nor disagree	Neither agree nor disagree	Neither agree nor disagree	Neither agree nor disagree	Neither agree nor disagree	Neither agree nor disagree
2024-04-01 06:41:23	2024-04-01 06:50:45	IP Address	100	561	True	2024-04-01 06:50:46	R_7PIi83Jgr9lgRhA		email	EN	04BR65	Doctor of Pharmacy (PharmD)		23	Pansexual		She/Her		Cisgender Female		Female	White		Not Hispanic or Latino		Neither interested nor uninterested	Neither interested nor uninterested	Neither interested nor uninterested	Neither interested nor uninterested	Neither interested nor uninterested	Somewhat interested	Neither interested nor uninterested	Agree	Disagree	Neutral	Agree	Agree	Agree	3-5 hours	Case studies and scenarios		Yes	Neither agree nor disagree	Somewhat agree	Neither agree nor disagree	Neither agree nor disagree	Neither agree nor disagree	Somewhat agree	Somewhat agree
2024-04-01 06:36:07	2024-04-01 07:24:48	IP Address	100	2921	True	2024-04-01 07:24:49	R_2pSsKbFUc3GTQAQ		email	EN	18WA61	Doctor of Pharmacy (PharmD)		22	Straight (heterosexual)		She/Her		Cisgender Female		Female	White		Not Hispanic or Latino		Very uninterested	Very uninterested	Very uninterested	Very uninterested	Very uninterested	Very uninterested	Very uninterested	Agree	Agree	Agree	Agree	Agree	Neutral/Undecided	6-10 hours	Other (please specify)	This wasn't a choose all that apply so I wanted to put all my answers here: all the above	Yes	Somewhat agree	Neither agree nor disagree	Somewhat agree	Neither agree nor disagree	Neither agree nor disagree	Somewhat agree	Somewhat agree
2024-04-01 07:21:57	2024-04-01 07:35:48	IP Address	100	831	True	2024-04-01 07:35:49	R_2hAx8xpqD5AFhxQ		email	EN	02CO67	Doctor of Pharmacy (PharmD)		24	Straight (heterosexual)		He/Him		Cisgender Male		Male	White		Other (please specify)		Somewhat uninterested	Somewhat uninterested	Somewhat interested	Neither interested nor uninterested	Very interested	Somewhat interested	Neither interested nor uninterested	Agree	Neutral	Neutral/Undecided	Neutral	Neutral	Agree	3-5 hours	Lectures and presentations		Yes	Neither agree nor disagree	Strongly agree	Somewhat agree	Neither agree nor disagree	Somewhat agree	Somewhat agree	Somewhat agree
2024-04-01 07:31:33	2024-04-01 07:39:23	IP Address	100	469	True	2024-04-01 07:39:23	R_1qfr09QNog6zy6B		email	EN	05LA63	Doctor of Pharmacy (PharmD)		22	Straight (heterosexual)		She/Her		Cisgender Female		Female	White		Not Hispanic or Latino		Somewhat interested	Somewhat interested	Somewhat interested	Somewhat interested	Somewhat interested	Somewhat interested	Somewhat interested	Neutral/Undecided	Disagree	Neutral/Undecided	Agree	Agree	Neutral/Undecided	6-10 hours	Guest speakers from the LGBTQIA+ community		Yes	Somewhat agree	Somewhat agree	Somewhat agree	Somewhat agree	Somewhat agree	Somewhat agree	Somewhat agree
2024-04-01 07:35:39	2024-04-01 07:44:03	IP Address	100	504	True	2024-04-01 07:44:04	R_7ctJ8Sv3OGubzZt		email	EN	13Ca63	Doctor of Pharmacy (PharmD)		22	Straight (heterosexual)		She/Her		Cisgender Female		Female	White		Not Hispanic or Latino		Somewhat interested	Somewhat interested	Somewhat interested	Somewhat interested	Somewhat interested	Somewhat interested	Somewhat interested	Agree	Neutral	Agree	Strongly Agree	Strongly Agree	Agree	3-5 hours	Guest speakers from the LGBTQIA+ community		Yes	Somewhat agree	Somewhat agree	Somewhat agree	Somewhat agree	Somewhat agree	Somewhat agree	Somewhat agree
2024-03-30 18:37:13	2024-04-01 07:54:07	IP Address	100	134214	True	2024-04-01 07:54:08	R_5etyTOGtTg9sHrd		email	EN	10GR68	Doctor of Pharmacy (PharmD)		22	Straight (heterosexual)		He/Him		Cisgender Male		Male	White		Not Hispanic or Latino		Neither interested nor uninterested	Neither interested nor uninterested	Neither interested nor uninterested	Neither interested nor uninterested	Neither interested nor uninterested	Very interested	Very interested	Neutral/Undecided	Neutral/Undecided	Neutral/Undecided	Neutral/Undecided	Neutral/Undecided	Neutral/Undecided	More than 10 hours	Lectures and presentations		No	Neither agree nor disagree	Neither agree nor disagree	Neither agree nor disagree	Neither agree nor disagree	Neither agree nor disagree	Neither agree nor disagree	Neither agree nor disagree
2024-04-01 07:35:38	2024-04-01 08:05:11	IP Address	100	1772	True	2024-04-01 08:05:11	R_3sTqkhvXqvLUlsq		email	EN	27dec66	Doctor of Pharmacy (PharmD)		21	Straight (heterosexual)		She/Her		Cisgender Female		Female	White		Not Hispanic or Latino		Very interested	Very interested	Very interested	Somewhat interested	Somewhat interested	Somewhat interested	Very interested	Neutral/Undecided	Agree	Neutral/Undecided	Agree	Agree	Neutral/Undecided	3-5 hours	Guest speakers from the LGBTQIA+ community		No	Somewhat agree	Neither agree nor disagree	Neither agree nor disagree	Somewhat agree	Somewhat agree	Somewhat agree	Neither agree nor disagree
2024-04-01 07:56:19	2024-04-01 08:09:27	IP Address	100	787	True	2024-04-01 08:09:27	R_27E2spuyvrNWWkx		email	EN	06JO66	Doctor of Pharmacy (PharmD)		22	Straight (heterosexual)		She/Her		Cisgender Female		Female	American Indian or Alaska Native,White		Not Hispanic or Latino		Very interested	Neither interested nor uninterested	Very interested	Very interested	Very interested	Very interested	Very interested	Agree	Strongly Agree	Strongly Agree	Agree	Strongly Disagree	Neutral/Undecided	More than 10 hours	Other (please specify)	All the above	Yes	Strongly agree	Strongly agree	Somewhat agree	Strongly agree	Somewhat agree	Somewhat agree	Somewhat agree
2024-04-01 08:07:49	2024-04-01 08:10:42	IP Address	100	172	True	2024-04-01 08:10:43	R_2BVCqkzYYNgON92		email	EN	02HA65	Doctor of Pharmacy (PharmD)		21	Straight (heterosexual)		He/Him		Cisgender Male		Male	Other		Other (please specify)		Neither interested nor uninterested	Neither interested nor uninterested	Neither interested nor uninterested	Neither interested nor uninterested	Neither interested nor uninterested	Neither interested nor uninterested	Neither interested nor uninterested	Neutral/Undecided	Neutral/Undecided	Neutral/Undecided	Neutral/Undecided	Neutral/Undecided	Neutral/Undecided	Less than 1 hours	Lectures and presentations		No	Strongly agree	Strongly agree	Strongly agree	Strongly agree	Strongly agree	Strongly agree	Strongly agree
2024-04-01 08:00:42	2024-04-01 08:11:37	IP Address	100	654	True	2024-04-01 08:11:37	R_3sKoIiKyBr4wCEp		email	EN	06HA63	Doctor of Pharmacy (PharmD)		24	Straight (heterosexual)		He/Him		Cisgender Male		Male	Asian		Not Hispanic or Latino		Somewhat interested	Neither interested nor uninterested	Somewhat interested	Neither interested nor uninterested	Somewhat uninterested	Somewhat interested	Somewhat interested	Agree	Neutral	Neutral	Agree	Agree	Agree	3-5 hours	Lectures and presentations		Yes	Somewhat agree	Somewhat agree	Somewhat agree	Somewhat agree	Somewhat agree	Somewhat agree	Somewhat agree
2024-04-01 08:17:53	2024-04-01 08:24:56	IP Address	100	422	True	2024-04-01 08:24:57	R_2SIhlMRZGmFpg1N		email	EN	15IR69	Doctor of Pharmacy (PharmD)		21	Straight (heterosexual)		He/Him		Cisgender Male		Male	Asian		Not Hispanic or Latino		Somewhat interested	Somewhat interested	Somewhat interested	Somewhat interested	Somewhat interested	Somewhat interested	Somewhat interested	Agree	Agree	Agree	Agree	Agree	Agree	6-10 hours	Lectures and presentations		Yes	Somewhat agree	Somewhat agree	Neither agree nor disagree	Somewhat agree	Somewhat agree	Somewhat agree	Neither agree nor disagree
2024-04-01 08:18:50	2024-04-01 08:25:11	IP Address	100	380	True	2024-04-01 08:25:11	R_3EuUd86FoMZkPFQ		email	EN	02GL67	Doctor of Pharmacy (PharmD)		22	Bisexual		She/Her		Cisgender Female		Female	White		Not Hispanic or Latino		Somewhat interested	Somewhat interested	Somewhat interested	Somewhat interested	Somewhat interested	Somewhat interested	Somewhat interested	Agree	Neutral	Agree	Agree	Agree	Agree	1-2 hours	Lectures and presentations		Yes	Somewhat agree	Somewhat agree	Somewhat agree	Neither agree nor disagree	Somewhat agree	Somewhat agree	Somewhat agree
2024-04-01 08:15:24	2024-04-01 08:31:42	IP Address	100	978	True	2024-04-01 08:31:43	R_2jRxpJeBjKpfSBr		email	EN	25CH64	Doctor of Pharmacy (PharmD)		21	Straight (heterosexual)		She/Her		Cisgender Female		Female	White		Not Hispanic or Latino		Very interested	Somewhat interested	Very interested	Somewhat interested	Somewhat interested	Somewhat interested	Somewhat interested	Neutral	Disagree	Disagree	Agree	Agree	Agree	1-2 hours	Guest speakers from the LGBTQIA+ community		Yes	Neither agree nor disagree	Somewhat disagree	Somewhat agree	Neither agree nor disagree	Somewhat agree	Somewhat agree	Somewhat agree
2024-04-01 08:49:33	2024-04-01 08:55:53	IP Address	100	379	True	2024-04-01 08:55:53	R_3rfWVkIULIEAP4t		email	EN	23mt60	Doctor of Pharmacy (PharmD)		22	Straight (heterosexual)		She/Her		Cisgender Female		Female	Black or African American,White		Not Hispanic or Latino		Somewhat uninterested	Somewhat interested	Very interested	Somewhat interested	Very uninterested	Somewhat uninterested	Somewhat uninterested	Disagree	Neutral/Undecided	Disagree	Agree	Agree	Disagree	More than 10 hours	Case studies and scenarios		Yes	Somewhat agree	Somewhat agree	Somewhat agree	Somewhat agree	Somewhat agree	Somewhat agree	Somewhat disagree
2024-04-01 08:43:33	2024-04-01 08:59:40	IP Address	100	967	True	2024-04-01 08:59:41	R_1rqPEJFc7G71vPP		email	EN	18HA56	Doctor of Pharmacy (PharmD)		22	Gay (men who love men)		He/Him		Cisgender Male		Male	Asian		Not Hispanic or Latino		Very interested	Very interested	Very interested	Very interested	Somewhat interested	Very interested	Very interested	Agree	Neutral/Undecided	Agree	Strongly Agree	Strongly Agree	Neutral	6-10 hours	Lectures and presentations		I do not know	Neither agree nor disagree	Somewhat agree	Somewhat disagree	Somewhat disagree	Neither agree nor disagree	Somewhat agree	Somewhat disagree
2024-04-01 08:27:28	2024-04-01 09:29:18	IP Address	100	3709	True	2024-04-01 09:29:18	R_7bL3jTd2IBbTdcd		email	EN	24KO63	Doctor of Pharmacy (PharmD)		21	Lesbian (women who love women)		She/Her		Cisgender Female		Female	Asian		Not Hispanic or Latino		Very interested	Very interested	Very interested	Very interested	Somewhat interested	Somewhat interested	Very interested	Neutral/Undecided	Neutral/Undecided	Agree	Strongly Agree	Strongly Agree	Neutral/Undecided	3-5 hours	Guest speakers from the LGBTQIA+ community		Yes	Somewhat agree	Somewhat agree	Somewhat disagree	Somewhat agree	Somewhat agree	Somewhat agree	Somewhat agree
2024-04-01 09:33:49	2024-04-01 09:37:18	IP Address	100	208	True	2024-04-01 09:37:18	R_1Xd3ABYHuPvD465		email	EN	30Pe72	Doctor of Pharmacy (PharmD)		22	Straight (heterosexual)		He/Him		Cisgender Male		Male	Asian		Not Hispanic or Latino		Somewhat uninterested	Somewhat uninterested	Somewhat uninterested	Somewhat uninterested	Somewhat uninterested	Somewhat uninterested	Somewhat uninterested	Neutral	Neutral	Neutral	Neutral	Neutral	Neutral	1-2 hours	Lectures and presentations		Yes	Neither agree nor disagree	Neither agree nor disagree	Neither agree nor disagree	Neither agree nor disagree	Neither agree nor disagree	Neither agree nor disagree	Neither agree nor disagree
2024-04-01 09:36:30	2024-04-01 09:44:38	IP Address	100	487	True	2024-04-01 09:44:38	R_5Ngk5Xi1D5rZHn9		email	EN	27Co68	Doctor of Pharmacy (PharmD)		21	Straight (heterosexual)		She/Her		Cisgender Female		Female	White		Not Hispanic or Latino		Very interested	Very interested	Very interested	Very interested	Very interested	Very interested	Very interested	Strongly Agree	Strongly Agree	Strongly Agree	Strongly Agree	Strongly Agree	Strongly Agree	3-5 hours	Case studies and scenarios		Yes	Somewhat agree	Strongly agree	Somewhat agree	Somewhat agree	Strongly agree	Somewhat agree	Strongly agree
2024-04-01 09:36:55	2024-04-01 09:54:21	IP Address	100	1046	True	2024-04-01 09:54:22	R_2prJE3mpP55bT6h		email	EN	14PL68	Doctor of Pharmacy (PharmD)		23	Straight (heterosexual)		She/Her		Cisgender Female		Female	White		Not Hispanic or Latino		Somewhat interested	Very interested	Very interested	Somewhat interested	Neither interested nor uninterested	Neither interested nor uninterested	Somewhat interested	Agree	Neutral	Neutral	Strongly Agree	Agree	Strongly Agree	3-5 hours	Guest speakers from the LGBTQIA+ community		Yes	Somewhat agree	Somewhat agree	Neither agree nor disagree	Somewhat agree	Somewhat agree	Somewhat agree	Neither agree nor disagree
2024-04-01 09:55:35	2024-04-01 10:32:00	IP Address	100	2185	True	2024-04-01 10:32:01	R_7FOJCgfKxPWTnrP		email	EN	14GR57	Doctor of Pharmacy (PharmD)		22	Lesbian (women who love women)		She/Her		Cisgender Female		Female	Asian,Native Hawaiian or Other Pacific Islander,White		Not Hispanic or Latino		Somewhat interested	Very interested	Somewhat interested	Neither interested nor uninterested	Neither interested nor uninterested	Somewhat interested	Very interested	Agree	Agree	Agree	Agree	Agree	Agree	3-5 hours	Case studies and scenarios		Yes	Somewhat agree	Strongly agree	Neither agree nor disagree	Somewhat agree	Somewhat agree	Neither agree nor disagree	Somewhat agree
2024-04-01 10:41:14	2024-04-01 10:47:14	IP Address	100	360	True	2024-04-01 10:47:15	R_5DOCMA9GiwUYarv		email	EN	18HA60	Doctor of Pharmacy (PharmD)		23	Straight (heterosexual)		She/Her		Cisgender Female		Female	Asian		Not Hispanic or Latino		Neither interested nor uninterested	Neither interested nor uninterested	Neither interested nor uninterested	Neither interested nor uninterested	Neither interested nor uninterested	Neither interested nor uninterested	Neither interested nor uninterested	Agree	Agree	Agree	Agree	Agree	Agree	3-5 hours	Case studies and scenarios		I do not know	Somewhat agree	Somewhat agree	Somewhat agree	Somewhat agree	Somewhat agree	Somewhat agree	Neither agree nor disagree
2024-04-01 09:01:29	2024-04-01 10:49:41	IP Address	100	6491	True	2024-04-01 10:49:41	R_1FOtNlxWAWGUZii		email	EN	01CA67	Doctor of Pharmacy (PharmD)		22	Straight (heterosexual)		She/Her		Cisgender Female		Female	White		Not Hispanic or Latino		Somewhat interested	Somewhat interested	Very interested	Very interested	Very interested	Very interested	Very interested	Strongly Agree	Strongly Agree	Strongly Agree	Strongly Agree	Strongly Agree	Strongly Agree	1-2 hours	Lectures and presentations		Yes	Strongly agree	Strongly agree	Strongly agree	Strongly agree	Strongly agree	Strongly agree	Strongly agree
2024-04-01 10:45:43	2024-04-01 10:49:53	IP Address	100	250	True	2024-04-01 10:49:54	R_2eFamZDwfEi5z3c		email	EN	06BO68	Doctor of Pharmacy (PharmD)		22	Straight (heterosexual)		He/Him		Cisgender Male		Male	White		Not Hispanic or Latino		Neither interested nor uninterested	Neither interested nor uninterested	Very uninterested	Neither interested nor uninterested	Somewhat uninterested	Neither interested nor uninterested	Neither interested nor uninterested	Strongly Agree	Neutral/Undecided	Agree	Strongly Agree	Agree	Neutral/Undecided	More than 10 hours	Other (please specify)	All of the above	Yes	Somewhat agree	Somewhat agree	Somewhat agree	Somewhat agree	Somewhat agree	Somewhat agree	Somewhat agree
2024-04-01 11:50:59	2024-04-01 12:15:29	IP Address	100	1470	True	2024-04-01 12:15:30	R_7pPZ4n4GHGEcN8J		email	EN	10OK64	Doctor of Pharmacy (PharmD)		24	Bisexual		She/Her		Cisgender Female		Female	Asian		Not Hispanic or Latino		Somewhat interested	Very interested	Very interested	Somewhat interested	Somewhat interested	Somewhat interested	Very interested	Neutral	Disagree	Disagree	Agree	Strongly Agree	Agree	6-10 hours	Other (please specify)	all of the above	Yes	Somewhat agree	Somewhat agree	Neither agree nor disagree	Somewhat agree	Somewhat agree	Strongly agree	Somewhat agree
2024-04-01 12:39:23	2024-04-01 12:49:52	IP Address	100	628	True	2024-04-01 12:49:52	R_6KO3iuE3cvWH62q		email	EN	13AV65	Doctor of Pharmacy (PharmD)		22	Straight (heterosexual)		She/Her		Cisgender Female		Female	White		Not Hispanic or Latino		Somewhat interested	Somewhat interested	Somewhat interested	Very interested	Somewhat interested	Very interested	Very interested	Agree	Neutral	Agree	Strongly Agree	Strongly Agree	Strongly Agree	More than 10 hours	Guest speakers from the LGBTQIA+ community		Yes	Somewhat agree	Somewhat agree	Somewhat agree	Somewhat agree	Somewhat agree	Somewhat agree	Neither agree nor disagree
2024-04-01 15:00:53	2024-04-01 15:06:36	IP Address	100	342	True	2024-04-01 15:06:37	R_7jwoshLY6QN2xgt		email	EN	07FI72	Doctor of Pharmacy (PharmD)		23	Straight (heterosexual)		He/Him		Cisgender Male		Male	White		Not Hispanic or Latino		Somewhat interested	Neither interested nor uninterested	Somewhat interested	Somewhat interested	Somewhat interested	Somewhat interested	Somewhat interested	Neutral	Disagree	Neutral/Undecided	Neutral	Neutral/Undecided	Neutral/Undecided	3-5 hours	Lectures and presentations		Yes	Neither agree nor disagree	Neither agree nor disagree	Neither agree nor disagree	Neither agree nor disagree	Somewhat agree	Somewhat agree	Somewhat agree
2024-04-01 14:55:14	2024-04-01 15:09:33	IP Address	100	858	True	2024-04-01 15:09:33	R_3mNIIDwlCzkWmWd		email	EN	09SU69	Doctor of Pharmacy (PharmD)		21	Straight (heterosexual)		Prefer not to answer		Cisgender Male		Male	White		Not Hispanic or Latino		Very interested	Neither interested nor uninterested	Somewhat interested	Very interested	Very interested	Very interested	Somewhat interested	Strongly Agree	Agree	Strongly Agree	Strongly Agree	Strongly Agree	Strongly Agree	6-10 hours	Case studies and scenarios		Yes	Somewhat agree	Somewhat agree	Somewhat agree	Somewhat agree	Strongly agree	Somewhat agree	Somewhat agree
2024-04-01 15:46:01	2024-04-01 16:01:29	IP Address	100	928	True	2024-04-01 16:01:29	R_5un2lTASJPTYRlD		email	EN	02NO67	Doctor of Pharmacy (PharmD)		22	Straight (heterosexual)		She/Her		Cisgender Female		Female	White		Not Hispanic or Latino		Neither interested nor uninterested	Somewhat uninterested	Neither interested nor uninterested	Somewhat interested	Very interested	Somewhat interested	Neither interested nor uninterested	Neutral/Undecided	Agree	Neutral	Agree	Agree	Neutral/Undecided	6-10 hours	Educational videos or multimedia		Yes	Somewhat agree	Somewhat agree	Somewhat agree	Somewhat agree	Somewhat agree	Neither agree nor disagree	Somewhat agree
2024-04-01 12:26:08	2024-04-01 18:11:10	IP Address	100	20702	True	2024-04-01 18:11:11	R_31jFMFVV5Op1A5H		email	EN	26PE64	Doctor of Pharmacy (PharmD)		23	Straight (heterosexual)		She/Her		Cisgender Female		Female	White		Not Hispanic or Latino		Somewhat interested	Very uninterested	Somewhat interested	Very interested	Very interested	Very interested	Somewhat interested	Agree	Agree	Agree	Neutral/Undecided	Agree	Neutral/Undecided		Other (please specify)	All of the above except videos or multimedia	Yes	Somewhat agree	Somewhat agree	Somewhat agree	Somewhat agree	Somewhat agree	Somewhat agree	Somewhat agree
2024-04-01 18:54:09	2024-04-01 19:03:39	IP Address	100	570	True	2024-04-01 19:03:40	R_2TTeJhoJqUU4ZQC		email	EN	07LA68	Doctor of Pharmacy (PharmD)		22	Bisexual		He/Him		Cisgender Male		Male	White		Not Hispanic or Latino		Somewhat interested	Very interested	Somewhat interested	Somewhat interested	Neither interested nor uninterested	Somewhat interested	Very interested	Agree	Agree	Strongly Agree	Agree	Strongly Agree	Neutral	3-5 hours	Guest speakers from the LGBTQIA+ community		Yes	Strongly agree	Somewhat agree	Somewhat agree	Strongly agree	Strongly agree	Strongly agree	Strongly agree
2024-04-01 19:39:59	2024-04-01 19:45:05	IP Address	100	305	True	2024-04-01 19:45:05	R_2v6WeZo4PEpqpet		email	EN	30LO66	Doctor of Pharmacy (PharmD)		23	Straight (heterosexual)		She/Her		Cisgender Female		Female	Asian		Not Hispanic or Latino		Somewhat uninterested	Somewhat uninterested	Somewhat interested	Somewhat uninterested	Somewhat uninterested	Somewhat uninterested	Somewhat uninterested	Neutral	Neutral	Neutral	Neutral	Neutral	Neutral		Guest speakers from the LGBTQIA+ community		I do not know	Neither agree nor disagree	Neither agree nor disagree	Neither agree nor disagree	Neither agree nor disagree	Neither agree nor disagree	Neither agree nor disagree	Neither agree nor disagree
2024-04-01 20:56:53	2024-04-01 21:02:19	IP Address	100	325	True	2024-04-01 21:02:20	R_2TXIpHKBCFl6WyU		email	EN	02LO65	Doctor of Pharmacy (PharmD)		24	Straight (heterosexual)		She/Her		Cisgender Female		Female	White		Not Hispanic or Latino		Somewhat interested	Somewhat interested	Somewhat interested	Somewhat interested	Somewhat interested	Somewhat interested	Somewhat interested	Strongly Agree	Strongly Agree	Strongly Agree	Strongly Agree	Strongly Agree	Strongly Agree		Case studies and scenarios		Yes	Somewhat agree	Somewhat agree	Somewhat agree	Somewhat agree	Somewhat agree	Somewhat agree	Somewhat agree
2024-04-02 08:41:49	2024-04-02 08:54:39	IP Address	100	770	True	2024-04-02 08:54:40	R_1CQcHgtbro5t6YV		email	EN	04NE63	Doctor of Pharmacy (PharmD)		22	Straight (heterosexual)		She/Her		Cisgender Female		Female	White		Not Hispanic or Latino		Somewhat interested	Somewhat interested	Very interested	Somewhat interested	Somewhat interested	Very interested	Very interested	Neutral	Neutral/Undecided	Strongly Agree	Strongly Agree	Strongly Agree	Neutral	6-10 hours	Case studies and scenarios		Yes	Neither agree nor disagree	Strongly agree	Somewhat disagree	Neither agree nor disagree	Somewhat agree	Strongly agree	Somewhat disagree
2024-04-02 10:00:26	2024-04-02 10:06:29	IP Address	100	363	True	2024-04-02 10:06:33	R_3cwI3aZ99EyZriN		email	EN	04HA66	Doctor of Pharmacy (PharmD)		22	Straight (heterosexual)		She/Her		Cisgender Female		Female	White		Not Hispanic or Latino		Somewhat uninterested	Somewhat uninterested	Somewhat interested	Somewhat interested	Somewhat interested	Very interested	Somewhat interested	Disagree	Agree	Agree	Agree	Strongly Agree	Agree	More than 10 hours	Lectures and presentations		Yes	Strongly agree	Somewhat agree	Somewhat agree	Somewhat agree	Strongly agree	Strongly agree	Strongly agree
2024-03-30 11:09:45	2024-04-02 13:07:07	IP Address	100	266242	True	2024-04-02 13:07:08	R_1EGV7Joh65APUEU		email	EN	03WE69	Doctor of Pharmacy (PharmD)		22	Bisexual		She/Her		Cisgender Female		Female	White		Not Hispanic or Latino		Very interested	Somewhat interested	Somewhat interested	Somewhat interested	Somewhat interested	Somewhat interested	Very interested	Agree	Agree	Neutral	Strongly Agree	Agree	Agree				Yes	Strongly agree	Strongly agree	Strongly agree	Strongly agree	Strongly agree	Strongly agree	Strongly agree
2024-03-29 21:04:11	2024-04-02 13:21:51	IP Address	100	317860	True	2024-04-02 13:21:52	R_5YxpXpFygql7nMl		email	EN	16NO52	Doctor of Pharmacy (PharmD)		23	Straight (heterosexual)		She/Her		Cisgender Female		Female	White		Not Hispanic or Latino		Somewhat interested	Somewhat interested	Very interested	Very interested	Very interested	Very interested	Somewhat interested	Neutral	Neutral	Agree	Agree	Agree	Agree	6-10 hours	Guest speakers from the LGBTQIA+ community		Yes	Somewhat agree	Somewhat agree	Somewhat agree	Somewhat agree	Strongly agree	Somewhat agree	Neither agree nor disagree
2024-04-02 13:58:41	2024-04-02 14:12:11	IP Address	100	809	True	2024-04-02 14:12:12	R_2LZnzM2gIswUtCC		email	EN	15KH63	Doctor of Pharmacy (PharmD)		21	Straight (heterosexual)		She/Her		Cisgender Female		Female	White		Not Hispanic or Latino		Very uninterested	Very uninterested	Somewhat interested	Very interested	Very interested	Very interested	Very interested	Strongly Agree	Strongly Agree	Strongly Agree	Strongly Agree	Strongly Agree	Strongly Agree		Guest speakers from the LGBTQIA+ community		Yes	Somewhat agree	Somewhat disagree	Neither agree nor disagree	Strongly disagree	Somewhat agree	Strongly disagree	Neither agree nor disagree
2024-04-02 17:23:23	2024-04-02 17:25:53	IP Address	100	150	True	2024-04-02 17:25:54	R_1qgn8KH9my3zRbU		email	EN	06FL68	Doctor of Pharmacy (PharmD)		21	Straight (heterosexual)		He/Him		Cisgender Male		Male	White		Not Hispanic or Latino		Neither interested nor uninterested	Neither interested nor uninterested	Neither interested nor uninterested	Neither interested nor uninterested	Neither interested nor uninterested	Neither interested nor uninterested	Neither interested nor uninterested	Neutral	Neutral	Neutral/Undecided	Neutral/Undecided	Neutral	Neutral/Undecided	3-5 hours	Guest speakers from the LGBTQIA+ community		Yes	Neither agree nor disagree	Neither agree nor disagree	Somewhat agree	Neither agree nor disagree	Somewhat agree	Strongly agree	Strongly agree
2024-03-31 14:57:16	2024-04-03 06:41:31	IP Address	100	229454	True	2024-04-03 06:41:32	R_2q9hcAEqzr1Nqwa		email	EN	AUBR60	Doctor of Pharmacy (PharmD)		21	Straight (heterosexual)		She/Her		Cisgender Female		Female	White		Not Hispanic or Latino		Somewhat uninterested	Somewhat uninterested	Very uninterested	Very uninterested	Very uninterested	Very uninterested	Very uninterested	Agree	Agree	Strongly Agree	Strongly Agree	Strongly Agree	Strongly Agree	3-5 hours	Case studies and scenarios		Yes	Strongly disagree	Strongly disagree	Strongly disagree	Strongly disagree	Strongly disagree	Strongly disagree	Strongly disagree
2024-04-01 16:43:38	2024-04-03 08:04:49	IP Address	100	141671	True	2024-04-03 08:04:50	R_52ry4dOBdDD1vWh		email	EN	27EA72	Doctor of Pharmacy (PharmD)		24	Straight (heterosexual)		She/Her		Cisgender Female		Female	White		Not Hispanic or Latino		Somewhat interested	Neither interested nor uninterested	Somewhat interested	Somewhat interested	Very interested	Very interested	Somewhat interested	Neutral/Undecided	Neutral/Undecided	Agree	Agree	Neutral/Undecided	Agree	6-10 hours	Educational videos or multimedia		I do not know	Somewhat agree	Somewhat agree	Neither agree nor disagree	Somewhat agree	Neither agree nor disagree	Somewhat agree	Somewhat agree
2024-04-03 08:33:51	2024-04-03 08:40:45	IP Address	100	413	True	2024-04-03 08:40:46	R_6dilumvicAaKHRG		email	EN	25LI68	Doctor of Pharmacy (PharmD)		23	Straight (heterosexual)		She/Her		Cisgender Female		Female	White		Not Hispanic or Latino		Neither interested nor uninterested	Neither interested nor uninterested	Somewhat interested	Somewhat interested	Somewhat interested	Somewhat interested	Somewhat interested	Agree	Agree	Agree	Agree	Agree	Agree	6-10 hours	Guest speakers from the LGBTQIA+ community		Yes	Somewhat agree	Strongly agree	Somewhat agree	Strongly agree	Strongly agree	Strongly agree	Strongly agree
2024-04-03 12:22:34	2024-04-03 14:03:57	IP Address	100	6083	True	2024-04-03 14:03:58	R_7qn4O78pJHRP6uy		email	EN	09co66	Doctor of Pharmacy (PharmD)		22	Straight (heterosexual)		Prefer not to answer		Cisgender Female		Female	White		Not Hispanic or Latino		Somewhat interested	Very uninterested	Somewhat interested	Very interested	Very interested	Very interested	Somewhat interested	Agree	Strongly Agree	Strongly Agree	Strongly Agree	Strongly Agree	Strongly Agree	More than 10 hours	Other (please specify)	all of above	Yes	Somewhat agree	Somewhat agree	Somewhat agree	Somewhat agree	Somewhat agree	Somewhat agree	Somewhat agree
2024-04-03 14:43:36	2024-04-03 14:48:21	IP Address	100	284	True	2024-04-03 14:48:21	R_2M4ypUwUFFvindx		email	EN	31NE54	Doctor of Pharmacy (PharmD)		21	Straight (heterosexual)		She/Her		Cisgender Female		Female	White		Not Hispanic or Latino		Neither interested nor uninterested	Neither interested nor uninterested	Neither interested nor uninterested	Neither interested nor uninterested	Neither interested nor uninterested	Neither interested nor uninterested	Neither interested nor uninterested	Neutral/Undecided	Neutral	Neutral	Agree	Agree	Disagree	6-10 hours	Guest speakers from the LGBTQIA+ community		Yes	Neither agree nor disagree	Somewhat agree	Somewhat agree	Somewhat agree	Somewhat agree	Somewhat agree	Somewhat agree
2024-04-03 14:53:46	2024-04-03 14:56:44	IP Address	100	178	True	2024-04-03 14:56:45	R_2TZ7nbLTdk2LiXk		email	EN	06fi70	Doctor of Pharmacy (PharmD)		22	Straight (heterosexual)		He/Him		Cisgender Male		Male	White		Not Hispanic or Latino		Neither interested nor uninterested	Somewhat interested	Very interested	Very interested	Somewhat uninterested	Somewhat interested	Somewhat interested	Neutral/Undecided	Neutral	Neutral	Strongly Agree	Agree	Neutral/Undecided	3-5 hours	Guest speakers from the LGBTQIA+ community		Yes	Somewhat agree	Strongly agree	Somewhat agree	Somewhat agree	Strongly agree	Somewhat agree	Neither agree nor disagree
2024-04-03 14:48:33	2024-04-03 14:59:31	IP Address	100	658	True	2024-04-03 14:59:32	R_1frOfaGNF4eTBr0		email	EN	08WE68	Doctor of Pharmacy (PharmD)		22	Straight (heterosexual)		She/Her		Cisgender Female		Female	White		Not Hispanic or Latino		Somewhat interested	Somewhat interested	Very interested	Very interested	Very interested	Very interested	Very interested	Agree	Agree	Agree	Agree	Agree	Neutral/Undecided	6-10 hours	Case studies and scenarios		Yes	Somewhat agree	Somewhat agree	Somewhat agree	Somewhat agree	Somewhat agree	Somewhat agree	Somewhat agree
2024-04-03 17:55:10	2024-04-03 21:00:55	IP Address	100	11144	True	2024-04-03 21:00:56	R_7HzU0VoMnWFIVR3		email	EN	24VO66	Doctor of Pharmacy (PharmD)		22	Prefer not to disclose		She/Her		Cisgender Female		Female	White		Not Hispanic or Latino		Somewhat interested	Neither interested nor uninterested	Somewhat interested	Very interested	Very interested	Somewhat interested	Somewhat interested	Agree	Agree	Agree	Agree	Strongly Agree	Strongly Agree	More than 10 hours	Case studies and scenarios		Yes	Strongly agree	Strongly agree	Strongly agree	Strongly agree	Strongly agree	Strongly agree	Strongly agree
2024-04-03 21:37:47	2024-04-03 21:44:43	IP Address	100	415	True	2024-04-03 21:44:43	R_32WSXArSmLZ5fAw		email	EN	10HA72	Doctor of Pharmacy (PharmD)		22	Straight (heterosexual)		He/Him		Cisgender Male		Male	White		Not Hispanic or Latino		Very interested	Somewhat interested	Very interested	Very interested	Very interested	Very interested	Very interested	Agree	Neutral	Agree	Strongly Agree	Agree	Strongly Agree	1-2 hours	Small group discussions		Yes	Somewhat agree	Somewhat agree	Somewhat agree	Somewhat agree	Strongly agree	Strongly agree	Somewhat agree
2024-04-04 07:08:36	2024-04-04 07:24:44	IP Address	100	967	True	2024-04-04 07:24:45	R_3scl51zEHeXeCNP		email	EN	04so67	Doctor of Pharmacy (PharmD)		22	Bisexual		She/Her		Cisgender Female		Female	White		Not Hispanic or Latino		Very interested	Somewhat interested	Somewhat interested	Somewhat interested	Very interested	Very interested	Very interested	Neutral/Undecided	Disagree	Disagree	Agree	Agree	Neutral/Undecided		Case studies and scenarios		Yes	Somewhat agree	Somewhat agree	Somewhat agree	Somewhat disagree	Somewhat agree	Strongly agree	Somewhat agree
2024-04-04 10:33:36	2024-04-04 10:58:12	IP Address	100	1475	True	2024-04-04 10:58:13	R_8uxEZ5J8QCzEHU9		email	EN	12CA66	Doctor of Pharmacy (PharmD)		22	Straight (heterosexual)		He/Him		Cisgender Male		Male	Asian		Not Hispanic or Latino		Somewhat uninterested	Somewhat uninterested	Somewhat uninterested	Neither interested nor uninterested	Somewhat uninterested	Neither interested nor uninterested	Neither interested nor uninterested	Agree	Agree	Agree	Agree	Agree	Agree	1-2 hours	Guest speakers from the LGBTQIA+ community		No	Somewhat agree	Somewhat agree	Somewhat agree	Somewhat agree	Somewhat agree	Somewhat agree	Somewhat agree
2024-04-04 09:36:06	2024-04-04 11:56:56	IP Address	100	8449	True	2024-04-04 11:56:57	R_2QGWSQnmbXTiQFk		email	EN	01DU05	Doctor of Pharmacy (PharmD)		21	Straight (heterosexual)		She/Her		Cisgender Female		Female	Asian		Not Hispanic or Latino		Very interested	Somewhat interested	Somewhat interested	Somewhat interested	Somewhat interested	Somewhat interested	Somewhat interested										Yes	Somewhat agree	Neither agree nor disagree	Somewhat agree	Somewhat agree	Somewhat agree	Somewhat agree	Somewhat agree
2024-04-04 11:50:48	2024-04-04 12:02:55	IP Address	100	726	True	2024-04-04 12:02:56	R_2EgHw46OVVHo6sy		email	EN	04LA67	Doctor of Pharmacy (PharmD)		21	Straight (heterosexual)		She/Her		Cisgender Female		Female	White		Not Hispanic or Latino		Very interested	Neither interested nor uninterested	Somewhat interested	Somewhat interested	Very interested	Very interested	Somewhat interested	Neutral	Agree	Agree	Agree	Agree	Agree	More than 10 hours	Lectures and presentations		Yes	Somewhat agree	Somewhat agree	Neither agree nor disagree	Somewhat agree	Somewhat agree	Strongly agree	Neither agree nor disagree
2024-04-04 17:14:43	2024-04-04 17:32:13	IP Address	100	1049	True	2024-04-04 17:32:13	R_2fc2BJlSOqIvGfL		email	EN	11LA70	Doctor of Pharmacy (PharmD)		28	Prefer not to answer		Prefer not to answer		Decline to answer		Decline to answer	Prefer not to answer		Prefer not to answer		Neither interested nor uninterested	Neither interested nor uninterested	Neither interested nor uninterested	Neither interested nor uninterested	Neither interested nor uninterested	Neither interested nor uninterested	Neither interested nor uninterested	Neutral/Undecided	Neutral/Undecided	Neutral/Undecided	Neutral/Undecided	Neutral/Undecided	Neutral/Undecided				I do not know	Neither agree nor disagree	Neither agree nor disagree	Neither agree nor disagree	Neither agree nor disagree	Neither agree nor disagree	Neither agree nor disagree	Neither agree nor disagree
2024-04-04 18:32:05	2024-04-04 19:05:03	IP Address	100	1977	True	2024-04-04 19:05:03	R_7qEBrTngOuKuhzo		email	EN	19HE64	Doctor of Pharmacy (PharmD)		22	Straight (heterosexual)		She/Her		Cisgender Female		Female	White		Not Hispanic or Latino		Somewhat interested	Neither interested nor uninterested	Somewhat interested	Very interested	Very interested	Somewhat interested	Somewhat interested	Agree	Strongly Agree	Agree	Strongly Agree	Strongly Agree	Strongly Agree	More than 10 hours	Other (please specify)	All of the above	Yes	Somewhat agree	Somewhat agree	Somewhat agree	Somewhat agree	Somewhat agree	Strongly agree	Somewhat agree
2024-04-04 20:55:45	2024-04-04 20:59:08	IP Address	100	202	True	2024-04-04 20:59:08	R_3BznWLoEz0D6Ojv		email	EN	28LA80	Doctor of Pharmacy (PharmD)		23	Prefer not to answer		He/Him		Cisgender Male		Male	Asian		Not Hispanic or Latino		Neither interested nor uninterested	Neither interested nor uninterested	Neither interested nor uninterested	Neither interested nor uninterested	Neither interested nor uninterested	Neither interested nor uninterested	Neither interested nor uninterested	Neutral/Undecided	Neutral/Undecided	Neutral/Undecided	Neutral/Undecided	Neutral/Undecided	Neutral/Undecided	3-5 hours	Small group discussions		Yes	Neither agree nor disagree	Neither agree nor disagree	Neither agree nor disagree	Neither agree nor disagree	Neither agree nor disagree	Neither agree nor disagree	Neither agree nor disagree
2024-04-04 21:36:06	2024-04-04 22:03:18	IP Address	100	1631	True	2024-04-04 22:03:19	R_2KflPK1I2EZWsq8		email	EN	15LA72	Doctor of Pharmacy (PharmD)		21	Straight (heterosexual)		He/Him		Cisgender Male		Male	White		Not Hispanic or Latino		Somewhat interested	Neither interested nor uninterested	Very interested	Very interested	Somewhat interested	Very interested	Very interested	Strongly Agree	Strongly Agree	Agree	Strongly Agree	Strongly Agree		More than 10 hours	Other (please specify)	All of the above	Yes	Strongly agree	Somewhat agree	Somewhat disagree	Somewhat agree	Strongly agree	Strongly agree	Strongly agree
2024-04-04 22:39:45	2024-04-04 22:43:56	IP Address	100	251	True	2024-04-04 22:43:57	R_50MCt3Kqn3sHlKZ		email	EN	07Ch26	Doctor of Pharmacy (PharmD)		22	Straight (heterosexual)		She/Her		Cisgender Female		Female	Prefer not to answer		Not Hispanic or Latino		Very interested	Neither interested nor uninterested	Very interested	Very interested	Somewhat interested	Very interested	Very interested	Strongly Agree	Strongly Agree	Strongly Agree	Strongly Agree	Strongly Agree	Strongly Agree				Yes	Neither agree nor disagree	Somewhat agree	Neither agree nor disagree	Neither agree nor disagree	Neither agree nor disagree	Neither agree nor disagree	Neither agree nor disagree
2024-04-05 03:38:57	2024-04-05 03:53:16	IP Address	100	859	True	2024-04-05 03:53:17	R_2eUHkGLiglBgs4n		email	EN	17DA70	Doctor of Pharmacy (PharmD)		24	Prefer not to disclose		Prefer not to answer		Decline to answer		Decline to answer	Prefer not to answer		Prefer not to answer		Somewhat uninterested	Somewhat uninterested	Somewhat interested	Somewhat interested	Very interested	Neither interested nor uninterested	Somewhat uninterested	Prefer not to Answer	Prefer not to Answer	Prefer not to Answer	Prefer not to Answer	Prefer not to Answer	Prefer not to Answer	6-10 hours	Guest speakers from the LGBTQIA+ community		Yes	Somewhat agree	Somewhat agree	Somewhat agree	Strongly agree	Strongly agree	Somewhat agree	Somewhat agree
2024-04-05 04:52:11	2024-04-05 04:58:14	IP Address	100	362	True	2024-04-05 04:58:14	R_3HAqmgCAcMmOipK		email	EN	24LI73	Doctor of Pharmacy (PharmD)		21	Gay (men who love men)		He/Him		Cisgender Male		Male	White		Not Hispanic or Latino		Somewhat interested	Neither interested nor uninterested	Somewhat interested	Somewhat interested	Somewhat interested	Somewhat interested	Very interested	Neutral/Undecided	Neutral/Undecided	Disagree	Agree	Neutral	Neutral/Undecided	1-2 hours	Case studies and scenarios		Yes	Somewhat agree	Somewhat agree	Somewhat agree	Somewhat agree	Somewhat agree	Strongly agree	Somewhat agree
2024-04-05 07:49:11	2024-04-05 08:01:50	IP Address	100	758	True	2024-04-05 08:01:51	R_7plh5DYLk5pL882		email	EN	16WI57	Doctor of Pharmacy (PharmD)		22	Straight (heterosexual)		She/Her		Cisgender Female		Female	Asian		Not Hispanic or Latino		Somewhat interested	Somewhat interested	Very interested	Somewhat interested	Somewhat interested	Very interested	Neither interested nor uninterested	Agree	Strongly Agree	Agree	Strongly Agree	Agree	Agree		Other (please specify)	Technically all of the above? There's the zoom calls, and we did attend presentations with multiple guest speakers.	No	Neither agree nor disagree	Somewhat agree	Somewhat agree	Somewhat agree	Somewhat disagree	Strongly agree	Neither agree nor disagree
2024-04-05 09:30:36	2024-04-05 09:47:40	IP Address	100	1023	True	2024-04-05 09:47:40	R_3WWH1Mi25TRDdAt		email	EN	12CO74	Doctor of Pharmacy (PharmD)		22	Straight (heterosexual)		He/Him		Cisgender Male		Male	White		Not Hispanic or Latino		Somewhat interested	Very uninterested	Somewhat interested	Somewhat interested	Somewhat interested	Somewhat interested	Somewhat interested	Neutral/Undecided	Neutral/Undecided	Neutral/Undecided	Neutral/Undecided	Agree	Neutral/Undecided	1-2 hours	Case studies and scenarios		No	Neither agree nor disagree	Neither agree nor disagree	Somewhat disagree	Neither agree nor disagree	Neither agree nor disagree	Somewhat agree	Somewhat disagree
2024-04-05 09:45:48	2024-04-05 10:27:23	IP Address	100	2495	True	2024-04-05 10:27:24	R_5tYBFbWS825qagV		email	EN	26LE73	Doctor of Pharmacy (PharmD)		22	Straight (heterosexual)		He/Him		Cisgender Male		Male	White		Not Hispanic or Latino		Neither interested nor uninterested	Neither interested nor uninterested	Somewhat interested	Somewhat interested	Somewhat interested	Somewhat interested	Somewhat interested	Strongly Agree	Strongly Agree	Strongly Agree	Strongly Agree	Strongly Agree	Strongly Agree	More than 10 hours	Lectures and presentations		Yes	Somewhat agree	Somewhat agree	Somewhat agree	Somewhat agree	Neither agree nor disagree	Neither agree nor disagree	Somewhat agree
2024-04-02 09:11:05	2024-04-05 15:09:08	IP Address	100	280683	True	2024-04-05 15:09:09	R_2QR0cHOjRKpdADh		email	EN	03ro66	Doctor of Pharmacy (PharmD)		22	Straight (heterosexual)		She/Her		Cisgender Female		Female	White		Not Hispanic or Latino		Neither interested nor uninterested	Neither interested nor uninterested	Neither interested nor uninterested	Somewhat interested	Somewhat interested	Somewhat interested	Neither interested nor uninterested	Strongly Agree	Strongly Agree	Agree	Neutral/Undecided	Strongly Agree	Neutral/Undecided	6-10 hours	Lectures and presentations		No	Somewhat agree	Somewhat agree	Somewhat disagree	Strongly agree	Strongly agree	Somewhat disagree	Somewhat agree
2024-04-01 07:41:34	2024-04-06 12:27:39	IP Address	100	449164	True	2024-04-06 12:27:40	R_79RX2mmA4Ou54sN		email	EN	08KA63	Doctor of Pharmacy (PharmD)		24	Straight (heterosexual)		She/Her		Cisgender Female		Female	Prefer not to answer		Hispanic or Latino		Somewhat interested	Neither interested nor uninterested	Very interested	Very interested	Very interested	Very interested	Very interested	Agree	Agree	Agree	Agree	Agree	Agree	3-5 hours	Lectures and presentations		Yes	Somewhat agree	Somewhat agree	Somewhat agree	Somewhat agree	Somewhat agree	Somewhat agree	Somewhat agree
2024-04-06 12:13:22	2024-04-06 12:51:20	IP Address	100	2278	True	2024-04-06 12:51:21	R_75QOFwFpLTWYtmh		email	EN	04KA68	Doctor of Pharmacy (PharmD)		23	Straight (heterosexual)		He/Him		Cisgender Male		Male	Asian		Not Hispanic or Latino		Somewhat interested	Somewhat interested	Somewhat interested	Somewhat interested	Somewhat interested	Somewhat interested	Somewhat interested	Agree	Agree	Agree	Agree	Agree	Agree	More than 10 hours	Lectures and presentations		Yes	Somewhat agree	Somewhat agree	Somewhat agree	Somewhat agree	Somewhat agree	Somewhat agree	Somewhat agree
2024-04-06 21:18:09	2024-04-06 21:30:33	IP Address	100	743	True	2024-04-06 21:30:34	R_6aCzdiO0cnnFFd8		email	EN	18MU70	Doctor of Pharmacy (PharmD)		27	Straight (heterosexual)		He/Him,They/Them		Cisgender Male		Male	Other	North African/Middle Eastern	Not Hispanic or Latino		Very interested	Somewhat interested	Very interested	Somewhat interested	Very interested	Very interested	Very interested	Neutral/Undecided	Disagree	Strongly Disagree	Disagree	Prefer not to Answer	Disagree	6-10 hours	Small group discussions		Yes	Somewhat agree	Somewhat agree	Somewhat agree	Somewhat agree	Somewhat agree	Somewhat agree	Somewhat agree
2024-04-05 10:45:44	2024-04-07 10:25:13	IP Address	100	171568	True	2024-04-07 10:25:13	R_1qpj5tMOQvwuvfP		email	EN	07PE67	Doctor of Pharmacy (PharmD)		22	Straight (heterosexual)		He/Him		Cisgender Male		Male	Asian		Not Hispanic or Latino		Somewhat uninterested	Very uninterested	Somewhat uninterested	Neither interested nor uninterested	Neither interested nor uninterested	Somewhat interested	Neither interested nor uninterested	Agree	Neutral	Neutral	Agree	Agree	Agree	1-2 hours	Lectures and presentations		I do not know	Somewhat agree	Strongly agree	Somewhat agree	Neither agree nor disagree	Somewhat agree	Somewhat agree	Neither agree nor disagree
2024-04-02 13:28:26	2024-04-07 14:07:43	IP Address	100	434357	True	2024-04-07 14:07:44	R_7cojjHY5urPAqGZ		email	EN	20PR66	Doctor of Pharmacy (PharmD)		21	Straight (heterosexual)		She/Her		Cisgender Female		Female	Asian		Not Hispanic or Latino		Somewhat interested	Somewhat interested	Somewhat interested	Somewhat interested	Neither interested nor uninterested	Somewhat interested	Very interested	Agree	Neutral	Agree	Agree	Agree	Agree	3-5 hours	Case studies and scenarios		Yes	Neither agree nor disagree	Somewhat disagree	Somewhat disagree	Neither agree nor disagree	Neither agree nor disagree	Somewhat agree	Neither agree nor disagree
2024-04-04 14:03:11	2024-04-07 17:25:07	IP Address	100	271316	True	2024-04-07 17:25:08	R_3KoMNAJk9gvjDa7		email	EN	12FI68	Doctor of Pharmacy (PharmD)		22	Straight (heterosexual)		She/Her		Cisgender Female		Female	White		Not Hispanic or Latino		Somewhat interested	Somewhat uninterested	Somewhat interested	Somewhat uninterested	Very uninterested	Neither interested nor uninterested	Somewhat interested	Agree	Agree	Neutral/Undecided	Agree	Strongly Disagree	Neutral/Undecided	1-2 hours	Guest speakers from the LGBTQIA+ community		Yes	Somewhat agree	Somewhat agree	Neither agree nor disagree	Neither agree nor disagree	Somewhat agree	Somewhat agree	Somewhat agree
2024-04-07 15:02:24	2024-04-07 19:00:10	IP Address	100	14265	True	2024-04-07 19:00:11	R_7rCexRDMZsZiMMK		email	EN	14ST60	Doctor of Pharmacy (PharmD)		22	Straight (heterosexual)		She/Her		Cisgender Female		Female	White		Not Hispanic or Latino		Somewhat interested	Somewhat interested	Somewhat interested	Somewhat interested	Somewhat interested	Somewhat interested	Somewhat interested	Agree	Agree	Agree	Agree	Agree	Agree	1-2 hours	Lectures and presentations		No	Somewhat disagree	Somewhat disagree	Somewhat disagree	Somewhat disagree	Somewhat disagree	Somewhat disagree	Somewhat disagree
2024-04-07 20:50:08	2024-04-07 20:57:54	IP Address	100	466	True	2024-04-07 20:57:55	R_8dK3xO3nLXmQnus		email	EN	25NO64	Doctor of Pharmacy (PharmD)		22	Straight (heterosexual)		He/Him		Cisgender Male		Male	Asian		Not Hispanic or Latino		Somewhat uninterested	Somewhat uninterested	Very interested	Somewhat interested	Somewhat interested	Somewhat interested	Somewhat interested	Neutral	Agree	Agree	Agree	Neutral	Disagree	3-5 hours	Lectures and presentations		I do not know	Somewhat agree	Somewhat agree	Neither agree nor disagree	Neither agree nor disagree	Somewhat agree	Somewhat agree	Neither agree nor disagree
2024-04-01 08:35:59	2024-04-01 09:42:36	IP Address	72	3996	False	2024-04-08 09:42:41	R_2HU1o53GW7ftXdL		email	EN	17WE70	Doctor of Pharmacy (PharmD)			Straight (heterosexual)		She/Her		Cisgender Female		Female	Black or African American		Not Hispanic or Latino		Very interested	Somewhat uninterested	Very interested	Very interested	Somewhat uninterested	Very interested	Very interested	Neutral	Disagree	Agree	Disagree	Strongly Agree	Strongly Agree	6-10 hours	Other (please specify)	all	Yes	Strongly agree	Strongly agree	Somewhat agree	Somewhat agree	Neither agree nor disagree	Somewhat agree	Strongly agree
2024-04-12 07:49:51	2024-04-12 07:56:20	IP Address	100	389	True	2024-04-12 07:56:21	R_5NgD0UFWG4UHupq		email	EN	29SO71	Doctor of Pharmacy (PharmD)		23	Bisexual		He/Him		Cisgender Male		Male	White		Not Hispanic or Latino		Somewhat interested	Somewhat interested	Very interested	Very interested	Very interested	Very interested	Very interested	Strongly Agree	Strongly Agree	Strongly Agree	Strongly Agree	Strongly Agree	Strongly Agree	1-2 hours	Case studies and scenarios		Yes	Strongly agree	Strongly agree	Strongly agree	Strongly agree	Strongly agree	Strongly agree	Strongly agree
[truncated: 14 more columns]
