# Supplementary material for: An interprofessional model to improve LGBTQ+ specific cultural competence in dental and pharmacy students
Source: PLoS One. 2025 Jan 9;20(1):e0313492. doi: 10.1371/journal.pone.0313492 (PMC11717247; doi:10.1371/journal.pone.0313492)
Supplement: S5 Data — (XLSX) [file pone.0313492.s006.xlsx]

## Sheet: Sheet1
iOSCE SIMULATED PATIENT INTAKE SKILLS MATRIX
Session 1	Simulated intakes	Clinician Greeting	Clinician Introduction	Clinical Intake Thoroughness	Clinician’s Receptivity	Patient Alliance Building	Trauma-Informed Communication	Person-Centered Language	Informed Consent	Procedure Explanation	Collaboration between patient and clinician	Appropriate screening for SDOH relevant to Patient	Adequate Resourcing	Relevant Referrals	Comments
	Intake 1	2	2	2	1	2	1	2	2	1	N/A	N/A	N/A	N/A	Answered patient questions. Use of word “sucks”; trying to distract with dog conversation.
	Intake 2	3	3	4	4	5	4	N/A	3	3	5	4	4	3	Asked about concerns of teeth; good listener-nodding, “great smile”; reassurance to assist as needed; very through explanation of are interventions; recognizes anxiety & ask if okay. Provides sunglasses and ear plugs/music; offered “taking break”.
17AB54; Black	Intake 3	3	3	4	4	4	3	3	3	4	4	N/A	N/A	N/A	Good listening behavior. Addressed a specific area of care (plan and procedure)
	Intake 1	3	2	2	1	1	N/A	1	1	2	1	1	N/A	N/A	Encountered based on getting the procedure done-process focused not person focussed. Rushed, not ready asking or listening to the person. Felt like they just wanted to get it done.
	Intake 2	3	4	5	4	4	5	5	4	5	4	4	4	5	Person-centered approach. Took time to learn about the person and tailor the encounter to their unique situation
05FI82; Green	Intake 3	N/A	N/A	N/A	N/A	N/A	N/A	N/A	N/A	N/A	N/A	N/A	N/A	N/A	Group did a collaborative assessment. Demonstrated effective listening. Did not ask questions specific to opportunity. Explained procedure well
	Intake 1	1	2	2	1	1	1	2	1	3	2	2	1	1	One partipant was very distracted
	Intake 2	5	5	5	5	5	5	5	5	5	5	5	5	5	This scenario was very well done, thorough. Great example for students
16PE63 Grey 29KU56 Navy	Intake 3	4	4	N/A	4	4	N/A	4	N/A	N/A	N/A	N/A	N/A	N/A	Overall worked well as a team. Difficult to use this tool with so many participants when each had a role
Session 2
	Intake 1	1	1	1	1	1	1	1	1	1	1	1	1	1	Rushed , lack of empathy. No informed consent. Not addressing patient’s concern or anxiety.
	Intake 2	5	5	5	5	5	5	5	5	5	5	5	5	5	Takes time to address patient’s concerns Provides information about the procedure and asks for consent Trauma informed care and communication Emapthy and patient centered communication
07HA64; Maroon	Intake 3	5	5	3	4	3	2	3	3	4	4	3	4	4	The team lacked collaboration in terms of IPE. The conversation did not specifically address trauma informed care
	Intake 1	2	1	1	1	1	1	N/A	1	2	2	1	N/A	N/A	None
	Intake 2	3	3	3	4	4	4	3	3	4	4	4	4	4	None
30ZI70; Tan/Brown	Intake 3	3	3	4	4	4	3	3	3	N/A	4	N/A	4	4	Huddle: prepare patient; discuss ER, introduce selves; make sure patient comfort levels; assess pain level and dental anxiety; readiness for procedure; ask last time with work completed; prepare pt for care; if taken med for pain, if in pain; silence was okay M-listener appropriately; appropriate behaviors-nodding, smiling; able to discuss options for financial services; good communication
	Intake 1	3	3	3	2	3	3	2	3	3	3	2	2	N/A	Good apology for having to wait, but it didn’t sound genuine Good job confirming name and address - correct patient Good perspective on why introductory questions are being asked Good exploration of medication coverage, to help understand what coverage could look like Good recap on information and confirmation of services to be performed Did not ask patient about their preferred pronouns, names, …
	Intake 2	5	5	5	5	5	5	5	5	5	5	5	5	5	Good introduction with name, pronouns, roles, and what to expect during the session Good asking patient about preferred name and pronouns Good flexibility about address issue and confirmation of whether it will be stable housing Good confirmation of demographic information and access/availability of contact information Above normal role - offer a referral for insurance navigator, or someone else …
06we67; Black	Intake 3	4	5	3	4	3	3	3	3	3	3	2	3	N/A	Huddle Good offer of how to approach the conversation among multiple team members Good discussion of making sure to introduce each team member Great discussion to determine patient’s readiness for a procedure, concerns in this setting, when they last had dental work done, etc Good consideration of roles, some students thinking about prior care and one student considering what medications patient …
Session 3
	Intake 1	1	1	1	1	1	1	1	1	1	1	1	1	1	Rushed intake Patient concerns not addressed
	Intake 2	5	5	5	5	5	5	5	5	5	5	5	5	5	Great patient centered conversation Takes into account patient’s concerns
10NO66; Black	Intake 3	5	5	5	5	5	5	5	5	5	5	4	5	5	Very thorough, collaborative and empathetic!!
	Intake 1	1	1	1	1	1		1		1	1	N/A	N/A	N/A	None
	Intake 2	4	4	4	4	4	4	3	3	4	4	3	4	4	None
08SX73; Blue	Intake 3	3	4	4	4	4	4	3	3	4	4		4	3	Huddle: good questions for medical conditions related to procedure; what's medication list; type of athma; have inhaler with them; more history about tooth, any pain, what's causing pain; determining cause of tooth situation-for patient to answer open and honestly; discuss insurance/ability to pay, use proper pronouns used; also review other health and conditions. Student J: good informed comment…
	Intake 1	3	3	2	2	2	2	2	3	3	2	2	2	N/A	Good brief introduction and apology for having to wait, but seemed very rushed throughout the encounter Good brief perspective on why certain questions were being asked Seemed to deflect any additional work or processes that needed to be done (i.e. address and insurance updates, etc.) Good review of services to be provided today and review of vaccines scheduled to be given Inappropriate comment a…
	Intake 2	5	5	5	5	5	5	5	5	5	5	5	5	5	Good introduction with name, pronouns, roles, and what to expect during the session Good asking patient about preferred name and pronouns Good confirmation of demographic information and access/availability to this contact information Good brief perspective on why certain questions were being asked - largely as part of general intake questions all people are asked at this site Tone of conversatio…
23EA62; Dark Blue	Intake 3	5	5	5	5	5	5	5	5	5	5	5	5	5	uddle Good introduction of team roles at start of the huddle, and initial focus on addressing patient’s primary concerns and ability to communicate these in the midst of their current dental issues Good consideration of exploring the patient’s dental history, not just with the current tooth issue, but also in the past (and considering if there was something like a domestic issue that could be a c…
MODIFIED MCMASTER-OTTAWA RATING SCALE: Team Rating scale
	COMMUNICATION	COLLABORATION	ROLES AND RESPONSIBILITIES	COLLABORATIVE PATIENT-FAMILY CENTERED APPROACH	CONFLICT MANAGEMENT / RESOLUTION	TEAM FUNCTIONING	GLOBAL RATING – SCORE	COMMENTS
Session 1
29KU56; Navy	2	2	2	2	2	2	2	Definitely took the lead; could work on hands off to other providers
16PE63; Grey	2	2	2	2	2	2	2	Found ways to hand off to peer. Introduced that "N" would cover next steps
17AB54; Black	3	3	2	2	3	2	2	Appropriate intro, supportive environment, demonstrate good listening behaviour, nice smile, friendly approach, provides pear and expectation, location distraction
05FI82; Green	3	3	2	2	N/A	3	3	Took the lead for the huddle, and started the planning process and the encounter. Nice handover to colleagues; Direction to resources related to payment. Also asked Actor 2 about their thoughts on the suggestions. Very person-centered approach.
Team instrument1.1	2	2	2	2	2	2	2	Spend time on huddle to plan on responsibilities, so that team can contribute fully. Functioned well with each other given online component. Correct back up behaviour when Zoom failed.
Team instrument1.2	N/A	N/A	N/A	N/A	N/A	N/A	N/A	Students collaborated well in the huddle.We are here to help you used in the introductions. "How you feel about coming to the dentist". Question was well placed and drew in the personal perspectives. Use of a lot of talk about together we can work ork it out. Student M described the process would be good to share strategies to help the patient feel safe.
Team instrument1.3	3	3	2	3	3	3	3	Students collaborated well in the huddle.We are here to help you used in the introductions. "How you feel about coming to the dentist". Question was well placed and drew in the personal perspectives. Use of a lot of talk about together we can work ork it out. Student M described the process would be good to share strategies to help patient feel safe.
Actor1 & Actor2 1.1	3	3	3	3	3	3	3	Difficult to score team questions with other team members present, however teamwork with patient was great. Very thorough and empathetic of patient’s stated and unstated needs. Developed rapport well with patient
Actor1 & Actor2 1.2	3	3	3	3	3	3	3	None
Actor1 & Actor2 1.3	3	3	3	3	N/A	N/A	3	Collaborated and connected with the patient. Took time to explain all steps and asked relevant and important questions that were specific and tailored to Actor 1 situation. Person centered action clearly demonstrated
Actor3 & Actor2 1.1	1	1	2	2	1	1	1	make comment about being gay and relationship ? HPV, does not seem empathetic to patient	?? Com; station 1 data
Actor3 & Actor2 1.2	1	1	1	1	1	1	1
Actor3 & Actor2 1.3	1	1	1	1	1	N/A	1	Rushed and dosen't learn anything useful about the person. Just adminestery focus
Session 2
07HA64; Maroon	2	2	3	2	2	1	2	None
30ZI70; Tan/Brown	3	3	2	3	2	3	3	None
06we67; Black	3	2	2	2	2	2	2	Huddle - Good recommendation of place to start the conversation, and identifying some potential goals of the procedure and risks associated with the procedure(s) that might need to be performed Interview - Good consideration of how patient might be feeling at the start and asking about prior dental care - Look for the chance to reflect the concerns and circumstances the patent communicated to you…
Team instrument 2.1	3	2	3	3	2	1	2	None
Team instrument 2.2	3	3	2	3	2	3	3	None
Team instrument 2.3	2	2	2	2	2	2	2	None
Station 1
Actor3 & Actor2 2.1	1	1	1	1	1	1	1	None
Actor3 & Actor2 2.2	1	1	1	1	1	1	1	None
Actor3 & Actor2 2.3	2	1	2	2	1	2	2	None
Station 2
Actor2 & Actor1 2.1	3	3	3	3	3	3	3	None
Actor2 & Actor1 2.2	3	3	3	3	3	3	3	None
Actor2 & Actor1 2.3	3	3	3	3	3	3	3	None
Session 3
10NO66; Black	3	3	3	3	3	3	3	None
08SX73; Blue	3	3	3	3	2	3	3	None
23EA62; Dark Blue	3	3	3	3	3	3	3	Huddle - Good consideration of patient’s medications, PMH, and insurance information - and how these could have an impact on the current dental services that need to be performed Interview - Good job asking if it was ok to ask certain questions to the patient regarding the current injury, then diving in to investigate this in more detail (e.g. level of pain, how it happened, when it happened, thi…
Team instrument 3.1	3	3	3	3	3	3	3	None
Team instrument 3.2	3	3	3	3	3	3	3	None
Team instrument 3.3	3	3	3	3	3	3	3	None
Station 1
Actor3 & Actor2 3.1	1	1	1	1	1	1	1	None
Actor3 & Actor2 3.2	1	1	1	1	1	1	1	None
Actor3 & Actor2 3.3	2	1	2	1	1	1	1	None
Station 2
Actor2 & Actor1 3.1	3	3	3	3	3	3	3	None
Actor2 & Actor1 3.2	3	3	3	3	3	3	3	None
Actor2 & Actor1 3.3	3	3	3	3	3	3	3	None

## Sheet: Sheet2
April 16th	COMMUNICATION	COLLABORATION	ROLES AND RESPONSIBILITIES	COLLABORATIVE PATIENT-FAMILY CENTERED APPROACH	CONFLICT MANAGEMENT / RESOLUTION	TEAM FUNCTIONING	GLOBAL RATING – SCORE	COMMENTS
Station 1
05FI82; Green	1	1	2	2	1	1	1	Overall, not very respectful of different perspectives Spoke to the patient as if they were an inconvenience Did not give the patient much time to speak Didn’t really demonstrate active listening or a kind approach to the patients discomfort
29KU56; Navy	2	1	2	1	1	1	1	Comments: I felt they did ok explaining the parts of the actual procedure, but provider made comments that likely made pt feel uncomfortable and only really addressed exactly why the pt was there instead of diving a little deeper to make sure pt was overall in good health/safe.
17AB54; Black	3	2	3	1	1	2	3	The provider read the patient’s body language and asked about their anxiety Asked if they feel safe at home, and stated they ask everyone Dismissed Amanda when she brought up her spouse
16PE63; Grey	1	1	1	1	2	1	1	The pharmacist was very cold and said microagression multiple times towards the patient including "only gay people get HPV" which was totally unprofessional and hateful. The pharmacist lacked empathy for the patient's anxiety and brushed off the patient multiple times.
Station 2
05FI82; Green	3	3	3	3	2	3		Demonstrated really good listening skills by showing the patient that they took time to offer solutions or at least some feedback about the patients concerns Made sure to clearly map out the procedures and what the patient should expect Took into account all of the possible reasons that a patient may be uncomfortable and addressed them appropriately
29KU56; Navy	3	3	3	3	3	3	3	very effective communication. Provider reassured/ comforted pt several times. Could have asked some questions in a more private setting to begin, but glad provider confirmed questionable answer when they did finally move to an exam room. Loved that they offered referrals for other issues pt may be experiencing aside from dental treatment.
17AB54; Black	3	3	3	2	3	3	3	Trauma informed care Asked if the number on file was safe to call and share private info Waited until they were in the room to ask more sensitive info questions Explained the plan for the day, who was going to be in the room and asked if any known triggers before starting the procedure Offered comfort items like headphones, sunglasses Not sure if touching the dentist is a good idea. Even with our…
16PE63; Grey	2	3	3	3	3	3	3	I have had some experiences like this interaction before. I like that the dental professional was very empathetic and listened to the patient. I really liked the introduction with pronouns (unlike the last station), and the reassurance from the dental professional. I would say I disagree with the touching to signal distress- that can be very dangerous in our profession butother than that I though…
April 22nd
Station 1
10NO66; Black	1	2	2	1	1	1	1	HPV comment “most people our age, already have HPV” did not address patient fainting fear very well, dismissed fears did not use professional language throughout interaction did actively apologize for long wait time
30ZI70; Brown	1	1	2	1	1	2	1	“most people have it unless you’re gay” is very derogatory
23EA62; Dark blue	2	3	3	2	3	3	2	The provider had a few issues with communication and collaboration. The provider made a comment “that is surprising, most of the people our age is HIV? negative in the Queer community” or something similar to that that I thought was not very nice to the patient and caught them off guard. The provider also made a comment that if they fainted it was, “no big deal and I’ll catch you if I have to,” w…
06we67; White	1	2	2	2	1	1	1	I am glad this scenario was part of the OSCE because it raised a lot of red flags in the comments that the doctor was saying about the patient’s hair, job, and HPV vaccine. It was good to see a disrespectful interaction that way I knew if it ever happens in my future career, I know that I would insert myself into the conversation to put a stop to the harassment
08SX73; Blue	1	2	2	1	1	2	1	Rushed through very important questions leaving little to no time/opportunity for the patient to respond openly and therefore likely less than honestly. Provider engaged in an inappropriate and biased conversation/aside about the HPV vaccine. Overall the interaction was cold and robotic from the provider with little to no regard/empathy for the patient. The provider failed to express the true imp…
07HA64; Maroon	1	2	2	1	1	2	1	Patient was addressed in a quick and in a sense, disrespectful way. No time was given to the patient for their thoughts and concerns when the prescriber was attempting to resolve the problem. The prescriber’s words and tone kind of brushed off how the patient feels and how anxious they are.
Station 2
10NO66; Black	3	2	2	2	3	2	2	properly introduces themselves and welcomes patient to also emphasizes wanting to make patient comfortable maybe should have asked if they have stable housing before asking for an address actively addresses income/insurance concerns set expectations of visit for pt [care team, how long it’ll take, etc.] says “I understand, I know”, not great for motivational interviewing “viral load, hep C, sharp…
30ZI70; Brown	3	3	3	3	3	3	3	Worked well with patient, worked around patient’s obstacles (their anxiety, financial/medical concerns, etc), very clear communication (what is to be done, what to expect, etc.), non-judgmental tone throughout (very understanding of patient’s concerns)
23EA62; Dark blue	3	3	3	3	3	3	3	Great relationship rapport in beginning – checks pronouns & name Address was handled well – stability checked – email reminders Trying to help her get insurance! Asks why she is here – lays out plan before (xrays, how many ppl to expect, estimated time, asked for consent before starting) patient wants to be included in decisions Sensitive about HIV, sharing needles, referral to Damion center, par…
06we67; White	3	3	3	3	3	3	3	This scenario was refreshing in that the doctor eases the anxiety of the patient while also giving them all the expectations of each step in the cleaning and screening during the appointment. This is how every appointment should go, as it provides the patient with ease and provides them with a calming experience that was once a terrifying one. Additional comments: I appreciate there being two dif…
08SX73; Blue	3	3	3	3	3	3	3	Provider went above and beyond to establish a rapport and utilize collaborative communication with the patient. The provider explained everything that was going to happen before it happened and allowed the patient multiple opportunities to express their level of comfort with the appointment as well as to continue with the treatment. The provider established clear boundaries for what physical touc…
07HA64; Maroon	3	3	2	2	3	2	3	Good open-ended questions. Provides a safe space for the patient to talk. Asks patient for thoughts and concerns. The patient feels more relaxed and able to bring in their thoughts and concerns better
