# Supplementary material for: An interprofessional model to improve LGBTQ+ specific cultural competence in dental and pharmacy students
Source: PLoS One. 2025 Jan 9;20(1):e0313492. doi: 10.1371/journal.pone.0313492 (PMC11717247; doi:10.1371/journal.pone.0313492)
Supplement: S7 Data — (CSV) [file pone.0313492.s008.csv]

Finished	UserLanguage	Q1	Q2	Q2_3_TEXT	Q3	Q3_5_TEXT	Q4	Q5_1	Q5_2	Q5_3	Q5_4	Q5_5	Q5_6	Q6_1	Q6_2	Q6_3	Q7_1	Q7_2	Q7_3	Q7_4	Q8_1	Q8_2	Q8_3	Q8_4	Q8_5	Q8_6	Q8_7
Finished	User Language	Create a unique 6-digit identifier using the following information: First two digits: day of the month on which you were born. Second two digits: first two letters of the high school you attended. Third two digits: your height in inches. For example, Purdue Pete was born on 05/06/1869, attended Jefferson High School, and is 6' (x 12") = 72" tall, his unique 6-digit identifier would be: 06JE72 Pro…	Which program are you currently enrolled in? - Selected Choice	Which program are you currently enrolled in? - Other (Please specify) - Text	What year are you in your program? - Selected Choice	What year are you in your program? - Other (Please specify) - Text	Please select the activities in which you have participated	COOPERATION: When we are working as a team1 all of my team members... - Exhibit a high priority for gaining insight from each other in the team about their ideas related to the learning activities about their wishes/desires.	COOPERATION: When we are working as a team1 all of my team members... - Establish a sense of trust among the team members.	COOPERATION: When we are working as a team1 all of my team members... - Strive to achieve mutually satisfying resolutions to differences of opinion.	COOPERATION: When we are working as a team1 all of my team members... - Understand that there are shared knowledge and skills between health providers in a team.	COOPERATION: When we are working as a team1 all of my team members... - Respect and trust each other.	COOPERATION: When we are working as a team1 all of my team members... - Are open and honest with each other.	PARTNERSHIP: When we are working as a team1 all of my team members... - Use consistent communication with team members to discuss learning activities and their outcomes	PARTNERSHIP: When we are working as a team1 all of my team members... - Coordinate health and social services (e.g., financial, occupation, housing, connections with community, spiritual) based upon patient care needs.	PARTNERSHIP: When we are working as a team1 all of my team members... - Meet and discuss how the team members will approach patient care when using case studies on a regular basis.	TEAM WORKING: When we are working as a team1 all of my team members... - Focus their teamwork consistently with inclusion of all team members’ viewpoints.	TEAM WORKING: When we are working as a team1 all of my team members... - Listen to and consider other members’ voices and opinions, views in regard to deciding on individual learning activity planning processes.	TEAM WORKING: When we are working as a team1 all of my team members... - Encourage each other to use the knowledge and skills that each member of the team can bring in developing learning activity outcomes.	TEAM WORKING: When we are working as a team1 all of my team members... - Listen to the wishes of each team member when determining the process for work chosen by the team.	COORDINATION: When we are working as a team1 all of my team members... - Focus their teamwork consistently with inclusion of all team members’ viewpoints.	COORDINATION: When we are working as a team1 all of my team members... - Listen to and consider other members’ voices and opinions, views in regard to deciding on individual learning activity planning processes.	COORDINATION: When we are working as a team1 all of my team members... - Encourage each other to use the knowledge and skills that each member of the team can bring in developing learning activity outcomes.	COORDINATION: When we are working as a team1 all of my team members... - Listen to the wishes of each team member when determining the process for work chosen by the team.	COORDINATION: When we are working as a team1 all of my team members... - Openly support inclusion of the patient (when possible) in their	COORDINATION: When we are working as a team1 all of my team members... - Use an agreed upon process to resolve team conflicts (disagreements).	COORDINATION: When we are working as a team1 all of my team members... - Together select a leader for their team.
TRUE	EN	29ku56	Doctor of Dental Surgery (DDS)		3rd year		Both	4	4	4	5	5	5	4	4	5	5	5	5	5	5	5	5	5	5	5	3
TRUE	EN	06we67	Doctor of Dental Surgery (DDS)		1st year		Both	4	4	4	5	5	4	4	4	4	5	5	5	5	5	5	5	5	5	5	5
TRUE	EN	26WA62	Doctor of Dental Surgery (DDS)		1st year		Clinical experience at the gender health clinic	5	5	5	5	5	5	5	5	5	5	5	5	5	5	5	5	5	5	5	5
TRUE	EN	30ZI70	Doctor of Dental Surgery (DDS)		1st year		Both	5	5	5	5	5	5	5	5	5	5	5	5	5	5	5	5	5	5	5	5
TRUE	EN	14FI82	Doctor of Dental Surgery (DDS)		3rd year		Both	5	5	5	4	4	4	4	4	2	3	5	5	5	5	5	5	5	5	5	5
TRUE	EN	02CA68	Doctor of Dental Surgery (DDS)		3rd year		Clinical experience at the gender health clinic	5	5	5	5	5	5	5	5	5	5	5	5	5	5	5	5	5	5	5	5
TRUE	EN	01GR68	Doctor of Dental Surgery (DDS)		1st year		Clinical experience at the gender health clinic	3	3	4	4	4	3	4	3	4	4	3	3	4	3	3	3	3	3	3	3
TRUE	EN	10NO66	Doctor of Pharmacy (PharmD)		2nd year		iOSCE	4	4	4	5	4	5	5	4	4	4	4	5	4	5	5	5	3	5	5	3
TRUE	EN	06HA64	Doctor of Pharmacy (PharmD)		2nd year		iOSCE	4	4	4	5	5	4	4	3	4	5	5	5	5	5	5	5	5	5	5	2
TRUE	EN	17AB54	Doctor of Dental Surgery (DDS)		3rd year		Both	5	5	5	5	5	5	5	5	5	4	5	5	5	5	5	5	5	5	5	5
TRUE	EN	14HS65	Doctor of Dental Surgery (DDS)		1st year		Clinical experience at the gender health clinic	5	5	5	5	5	5	5	3	3	4	5	4	4	5	3	5	3	5	5	5
TRUE	EN	09CC72	Doctor of Dental Surgery (DDS)		1st year		Clinical experience at the gender health clinic	4	4	4	4	4	4	4	4	4	4	4	4	4	3	3	3	3	3	3	3
TRUE	EN	09ER63	Doctor of Dental Surgery (DDS)		3rd year		Clinical experience at the gender health clinic	5	4	3	3	5	4	3	4	4	5	5	4	4	5	5	5	5	3	5	5
TRUE	EN	23EA62	Doctor of Dental Surgery (DDS)		1st year		Both	5	5	5	5	5	5	5	5	5	5	5	5	5	5	5	5	5	5	5	3
TRUE	EN	10CO65	Doctor of Dental Surgery (DDS)		3rd year		Clinical experience at the gender health clinic	5	5	5	5	5	5	5	5	5	5	5	5	5	5	5	5	5	5	5	5
TRUE	EN	14no69	Doctor of Dental Surgery (DDS)		3rd year		Clinical experience at the gender health clinic	5	5	5	5	5	5	5	5	5	5	5	5	5	5	5	5	5	5	5	5
TRUE	EN	04LC74	Doctor of Dental Surgery (DDS)		3rd year		Clinical experience at the gender health clinic	5	5	5	5	5	5	5	5	5	5	5	5	5	5	5	5	5	5	5	5
TRUE	EN	05De65	Doctor of Dental Surgery (DDS)		1st year		Clinical experience at the gender health clinic	4	4	4	5	5	4	4	4	4	4	5	5	4	5	5	5	5	5	5	5
TRUE	EN	04AT60	Other (Please specify)	DDS/PhD combined program	4th year		Clinical experience at the gender health clinic	4	4	4	4	4	4	4	4	4	4	4	4	4	5	3	3	5	5	5	5
TRUE	EN	23CA65	Doctor of Dental Surgery (DDS)		3rd year		Clinical experience at the gender health clinic	5	5	5	5	5	5	5	5	5	5	5	5	5	5	5	5	5	5	5	5
TRUE	EN	08SX73	Doctor of Dental Surgery (DDS)		3rd year		Both	5	5	5	5	5	5	5	4	4	5	5	5	5	5	5	5	5	5	3	5
FALSE	EN	05De55	Doctor of Dental Surgery (DDS)		1st year
